# Supplementary material for: Identification of key genes and signaling pathways associated with dementia with Lewy bodies and Parkinson's disease dementia using bioinformatics
Source: Front Neurol. 2023 Mar 9;14:1029370. doi: 10.3389/fneur.2023.1029370 (PMC10034123; doi:10.3389/fneur.2023.1029370)
Supplement: Supplementary file 1 [file Data_Sheet_1.ZIP]

Archive with 9 entries (9 files):
- Figure S1.tif
- Figure S2.tiff
- Figure S3.tif
- Figure S4.tif
- Figure S5.tif
- Table S1.xls
- Table S2.xls
- Table S3.xls
- Table S4.xls
