# Supplementary material for: Identification of key genes and signaling pathways associated with dementia with Lewy bodies and Parkinson's disease dementia using bioinformatics
Source: Front Neurol. 2023 Mar 9;14:1029370. doi: 10.3389/fneur.2023.1029370 (PMC10034123; doi:10.3389/fneur.2023.1029370)
Supplement: Supplementary file 1 [file Data_Sheet_1.ZIP › Table S1.xls]

## Sheet: Sheet1
gene_symbols	P.Value	-log10P	logFC	UP	DOWN	abslogFC
HMGCS1	0.00126	2.89963	3.9	3.9		3.9
SLC35F5	4.48e-05	4.34872	3.81	3.81		3.81
PPM1E	0.0123	1.91009	-3.52		-3.52	3.52
TRIM16L	0.000458	3.33913	-3.45		-3.45	3.45
OAS1	0.0184	1.73518	3.24	3.24		3.24
RND3	0.00161	2.79317	3.17	3.17		3.17
CBFB	0.00552	2.25806	3.1	3.1		3.1
HOXA10	0.0282	1.54975	-3.09		-3.09	3.09
GYPB	0.0251	1.60033	-3.06		-3.06	3.06
RERG	0.000114	3.9431	-2.83		-2.83	2.83
HMGXB4	0.00259	2.5867	2.8	2.8		2.8
TMEM69	0.0382	1.41794	2.7	2.7		2.7
KLC1	0.0341	1.46725	-2.66		-2.66	2.66
SCN1A	0.00663	2.17849	2.66	2.66		2.66
FAM13C	0.0272	1.56543	-2.65		-2.65	2.65
NUF2	0.0181	1.74232	-2.61		-2.61	2.61
TMPRSS11E	0.0217	1.66354	2.6	2.6		2.6
MPP7	7.44e-05	4.12843	-2.59		-2.59	2.59
EDIL3	0.00373	2.42829	2.51	2.51		2.51
GSTT1	0.0199	1.70115	2.48	2.48		2.48
NPAS4	0.0476	1.32239	2.47	2.47		2.47
NRXN1	0.0144	1.84164	-2.45		-2.45	2.45
SV2C	0.000144	3.84164	2.44	2.44		2.44
GPR155	0.0146	1.83565	2.42	2.42		2.42
NMNAT1	0.027	1.56864	2.42	2.42		2.42
SYT2	0.00466	2.33161	2.42	2.42		2.42
VPS41	0.00478	2.32057	2.41	2.41		2.41
TAF2	0.008	2.09691	-2.4		-2.4	2.4
ATP10D	0.017	1.76955	-2.39		-2.39	2.39
PTPRE	0.0273	1.56384	-2.39		-2.39	2.39
NEFH	0.00188	2.72584	2.36	2.36		2.36
L3MBTL4	0.0014	2.85387	-2.33		-2.33	2.33
MIR15A|MIR16-1|DLEU2	0.0126	1.89963	-2.33		-2.33	2.33
EPM2AIP1	0.00642	2.19246	2.3	2.3		2.3
CSPP1	0.00156	2.80688	-2.27		-2.27	2.27
ZCCHC7	0.0327	1.48545	-2.27		-2.27	2.27
IZUMO2	0.0238	1.62342	2.25	2.25		2.25
PTPN13	0.0177	1.75203	-2.25		-2.25	2.25
HAUS6	0.00167	2.77728	-2.22		-2.22	2.22
ITGAV	0.0115	1.9393	-2.22		-2.22	2.22
RGS4	0.0169	1.77211	2.22	2.22		2.22
MATR3|SNHG4	0.0392	1.40671	2.2	2.2		2.2
WHAMM	0.00736	2.13312	2.19	2.19		2.19
DCLK1	0.00498	2.30277	2.18	2.18		2.18
EXOC2	0.0072	2.14267	2.17	2.17		2.17
PLCB1	0.00312	2.50585	2.16	2.16		2.16
NSF|NSFP1|LOC100507699	0.00805	2.0942	2.15	2.15		2.15
PPIG	0.000784	3.10568	2.15	2.15		2.15
CCNL1	0.00756	2.12148	2.13	2.13		2.13
AGL	0.00802	2.09583	-2.12		-2.12	2.12
GABRA1	0.00895	2.04818	2.12	2.12		2.12
PCSK1	6.67e-05	4.17587	2.12	2.12		2.12
FRA10AC1	0.00496	2.30452	2.11	2.11		2.11
VPS13A	0.0123	1.91009	2.11	2.11		2.11
C14orf2	0.00131	2.88273	-2.09		-2.09	2.09
ROCK2	0.00405	2.39254	2.09	2.09		2.09
IL1RL1	0.0226	1.64589	2.08	2.08		2.08
KIAA1107	0.00462	2.33536	2.08	2.08		2.08
SCN8A	0.0232	1.63451	2.08	2.08		2.08
UGGT2	0.0365	1.43771	-2.08		-2.08	2.08
QRICH1	0.00768	2.11464	2.07	2.07		2.07
EGR1	0.0204	1.69037	2.05	2.05		2.05
FAM208B	0.000297	3.52724	-2.05		-2.05	2.05
GPCPD1	0.000432	3.36452	2.04	2.04		2.04
LDB2	2.83e-05	4.54821	-2.04		-2.04	2.04
TMEM67	0.00138	2.86012	-2.04		-2.04	2.04
CCDC79	0.00685	2.16431	-2.02		-2.02	2.02
CXCL10	0.0158	1.80134	-2.02		-2.02	2.02
GPR98	0.00137	2.86328	-2.02		-2.02	2.02
CLCC1	0.0341	1.46725	2.01	2.01		2.01
NABP1	0.0131	1.88273	2.01	2.01		2.01
VAMP1	0.000487	3.31247	2.01	2.01		2.01
ZNF638	0.00621	2.20691	2.01	2.01		2.01
CCDC62	0.038	1.42022	-1.97		-1.97	1.97
LONRF2	0.0418	1.37882	1.97	1.97		1.97
NEFM	0.00149	2.82681	1.97	1.97		1.97
MT1F	0.00213	2.67162	-1.96		-1.96	1.96
PTGS2	0.0329	1.4828	1.96	1.96		1.96
ATAD2B	0.00111	2.95468	1.95	1.95		1.95
API5	0.0321	1.49349	1.94	1.94		1.94
GTF2I	0.00444	2.35262	-1.94		-1.94	1.94
PPP6R3	0.00392	2.40671	1.93	1.93		1.93
TBC1D23	0.00321	2.49349	1.93	1.93		1.93
SNORA32|SNORA1|SNORA18|SNORA8|MIR1304|SNORD5|TAF1D|SNORA40|SNORA25|SNORD6	0.000535	3.27165	1.92	1.92		1.92
ARMC8	0.02	1.69897	1.91	1.91		1.91
RGS2	0.00623	2.20551	1.91	1.91		1.91
SLC25A46	0.0459	1.33819	1.91	1.91		1.91
CXorf23	0.00209	2.67985	-1.88		-1.88	1.88
SLC1A3	0.0119	1.92445	-1.88		-1.88	1.88
FOS	0.0397	1.40121	1.87	1.87		1.87
TOMM70A	0.000819	3.08672	1.87	1.87		1.87
DDHD1	0.0288	1.54061	1.86	1.86		1.86
ATP8A2	0.000893	3.04915	1.85	1.85		1.85
SCN2A	0.0226	1.64589	1.85	1.85		1.85
CCDC91	0.00281	2.55129	1.84	1.84		1.84
RIPK2	0.0315	1.50169	-1.83		-1.83	1.83
C15orf29	0.019	1.72125	-1.82		-1.82	1.82
SLC17A6	0.00997	2.0013	1.82	1.82		1.82
TPD52	0.000221	3.65561	1.81	1.81		1.81
FER	0.00147	2.83268	1.8	1.8		1.8
GOLGA8A	0.0102	1.9914	-1.8		-1.8	1.8
CYR61	0.00409	2.38828	1.79	1.79		1.79
PDSS2	0.0386	1.41341	-1.79		-1.79	1.79
UBR7	0.00438	2.35853	1.79	1.79		1.79
INA	0.0185	1.73283	1.78	1.78		1.78
MYO1B	0.0452	1.34486	1.78	1.78		1.78
PSMA4	0.0258	1.58838	1.78	1.78		1.78
SIK1	0.00408	2.38934	1.78	1.78		1.78
USP22	0.00802	2.09583	1.78	1.78		1.78
DUSP6	0.00351	2.45469	1.77	1.77		1.77
KRR1	0.0171	1.767	1.77	1.77		1.77
MAP4K4	0.0258	1.58838	-1.77		-1.77	1.77
ANXA6	0.00235	2.62893	1.76	1.76		1.76
ZHX3	0.0325	1.48812	-1.76		-1.76	1.76
AQR	0.000136	3.86646	1.75	1.75		1.75
CEP290	0.00265	2.57675	-1.74		-1.74	1.74
FAM73A|RN5S21	0.0408	1.38934	1.74	1.74		1.74
IFI6	0.0216	1.66555	1.74	1.74		1.74
ME2	0.00225	2.64782	1.74	1.74		1.74
MIER1	0.000329	3.4828	1.74	1.74		1.74
MT1H	0.00186	2.73049	-1.74		-1.74	1.74
NKTR	0.0166	1.77989	-1.74		-1.74	1.74
TAF5	0.0177	1.75203	-1.74		-1.74	1.74
ATP1A3	0.0127	1.8962	1.73	1.73		1.73
ARMC4	0.0197	1.70553	-1.72		-1.72	1.72
DAPP1	0.0168	1.77469	-1.72		-1.72	1.72
NBPF9|NBPF8	0.000121	3.91721	-1.72		-1.72	1.72
OR56B1|TRIM22	0.00411	2.38616	1.72	1.72		1.72
PELO|ITGA1	0.00492	2.30803	-1.72		-1.72	1.72
TMEM161B-AS1	0.0051	2.29243	1.72	1.72		1.72
TMEM220	0.00816	2.08831	-1.72		-1.72	1.72
DYM	0.00299	2.52433	1.71	1.71		1.71
PPP3CB	0.00302	2.51999	1.71	1.71		1.71
SYTL4	0.00373	2.42829	-1.71		-1.71	1.71
UBE2K	0.0319	1.49621	1.71	1.71		1.71
CNTN3	0.00129	2.88941	1.7	1.7		1.7
IBTK	0.0022	2.65758	1.7	1.7		1.7
MDM2	0.00853	2.06905	1.7	1.7		1.7
CAND1	0.00177	2.75203	1.69	1.69		1.69
CCDC144B|CCDC144C	0.0157	1.8041	-1.69		-1.69	1.69
CSMD1	0.00341	2.46725	1.69	1.69		1.69
GDA	0.0336	1.47366	1.69	1.69		1.69
PDS5B	0.000199	3.70115	-1.69		-1.69	1.69
PFDN1	0.000174	3.75945	1.69	1.69		1.69
SLC4A1AP	0.0105	1.97881	1.69	1.69		1.69
C14orf166	0.00535	2.27165	1.68	1.68		1.68
MRPS27	0.0157	1.8041	1.68	1.68		1.68
RALGPS2	0.0497	1.30364	-1.68		-1.68	1.68
TESPA1	0.0287	1.54212	1.68	1.68		1.68
UGDH	0.0493	1.30715	-1.67		-1.67	1.67
UOX	0.00672	2.17263	-1.67		-1.67	1.67
ADAM17	0.00133	2.87615	-1.66		-1.66	1.66
CCBL2|RBMXL1	0.00014	3.85387	1.66	1.66		1.66
ERMP1	0.0263	1.58004	-1.66		-1.66	1.66
LGI2	0.000133	3.87615	1.66	1.66		1.66
SEC22B	0.00508	2.29414	1.66	1.66		1.66
TMEM216	0.044	1.35655	1.66	1.66		1.66
ENSA	0.00184	2.73518	1.65	1.65		1.65
GOLGA8B|LOC100508892|GOLGA8A	0.0365	1.43771	-1.65		-1.65	1.65
KIAA1586	0.00219	2.65956	1.65	1.65		1.65
SV2B	0.0225	1.64782	1.65	1.65		1.65
TUBA4A	0.00951	2.02182	1.65	1.65		1.65
PCP4	0.00549	2.26043	1.64	1.64		1.64
SND1|SND1-IT1	0.00347	2.45967	1.64	1.64		1.64
AGK	0.00358	2.44612	1.63	1.63		1.63
CD36	0.0279	1.5544	1.63	1.63		1.63
EPB41L4B	0.00809	2.09205	1.63	1.63		1.63
GABRG2	0.00386	2.41341	1.63	1.63		1.63
KDM5C	0.0248	1.60555	1.63	1.63		1.63
LOC100289026	0.000239	3.6216	-1.63		-1.63	1.63
MAP4K5	0.024	1.61979	-1.63		-1.63	1.63
PAM	0.00355	2.44977	1.63	1.63		1.63
TSG1	0.0054	2.26761	-1.63		-1.63	1.63
ZNF563	0.00339	2.4698	1.63	1.63		1.63
CEP57L1	0.0237	1.62525	-1.62		-1.62	1.62
GRAMD3	0.0284	1.54668	-1.62		-1.62	1.62
CA1	0.0428	1.36856	-1.61		-1.61	1.61
FCGR2C	0.00689	2.16178	1.61	1.61		1.61
HMGCR	0.00793	2.10073	1.61	1.61		1.61
MRPS17	0.0422	1.37469	-1.61		-1.61	1.61
PRKAA2	0.0103	1.98716	1.61	1.61		1.61
TTLL7	0.000502	3.2993	1.61	1.61		1.61
ZNF80	0.0355	1.44977	-1.61		-1.61	1.61
CAMTA1	0.0308	1.51145	1.6	1.6		1.6
CDC123	0.000177	3.75203	1.6	1.6		1.6
CTNNB1	0.0313	1.50446	1.6	1.6		1.6
DDAH1	2.69e-05	4.57025	-1.6		-1.6	1.6
GABRB2	0.0331	1.48017	1.6	1.6		1.6
PRPS2	0.00837	2.07727	1.6	1.6		1.6
SP100	0.00459	2.33819	-1.6		-1.6	1.6
SPRYD3	0.000824	3.08407	-1.6		-1.6	1.6
TUBA1B|LOC100288366	0.00495	2.30539	1.6	1.6		1.6
DMTF1	0.00287	2.54212	-1.59		-1.59	1.59
ELMO1	0.0109	1.96257	1.59	1.59		1.59
LMO3	0.0161	1.79317	-1.59		-1.59	1.59
LRRC40	0.00204	2.69037	1.59	1.59		1.59
RYR2	0.0218	1.66154	1.59	1.59		1.59
STRN3	0.018	1.74473	-1.59		-1.59	1.59
TBK1	0.0153	1.81531	1.59	1.59		1.59
WDR75	0.00656	2.1831	1.59	1.59		1.59
CCDC150	0.000856	3.06753	-1.58		-1.58	1.58
MCPH1	0.0438	1.35853	1.58	1.58		1.58
MDN1	0.000724	3.14026	1.58	1.58		1.58
NRN1	0.0181	1.74232	1.58	1.58		1.58
PGM2L1	0.00381	2.41908	1.58	1.58		1.58
PRKCE	0.0337	1.47237	1.58	1.58		1.58
PTPN3	0.000692	3.15989	1.58	1.58		1.58
UBE2F	0.00108	2.96658	1.58	1.58		1.58
VSNL1	0.00362	2.44129	1.58	1.58		1.58
ZNF833P	0.0144	1.84164	-1.58		-1.58	1.58
KIAA1109	0.00934	2.02965	-1.57		-1.57	1.57
KRAS	0.0065	2.18709	1.57	1.57		1.57
LMO7	0.0233	1.63264	-1.57		-1.57	1.57
PPP6C	0.0292	1.53462	1.57	1.57		1.57
RGNEF	0.0327	1.48545	-1.57		-1.57	1.57
TLR3	6.71e-05	4.17328	-1.57		-1.57	1.57
CFH	0.000336	3.47366	-1.56		-1.56	1.56
EFCAB7	0.000671	3.17328	-1.56		-1.56	1.56
FBXL13	0.00347	2.45967	-1.56		-1.56	1.56
HTR2A	0.0309	1.51004	1.56	1.56		1.56
LPHN2	0.0153	1.81531	1.56	1.56		1.56
MT1G	0.0182	1.73993	-1.56		-1.56	1.56
PACRGL	0.0304	1.51713	1.56	1.56		1.56
PARPBP	0.009	2.04576	-1.56		-1.56	1.56
PVRL3-AS1	0.00429	2.36754	1.56	1.56		1.56
SLIT2	0.000445	3.35164	1.56	1.56		1.56
STMN2	0.0152	1.81816	1.56	1.56		1.56
TGFB2	0.0268	1.57187	1.56	1.56		1.56
TMED4	0.00404	2.39362	1.56	1.56		1.56
FAM102B	0.00898	2.04672	1.55	1.55		1.55
FBXL5	0.00162	2.79048	1.55	1.55		1.55
H2BFXP	0.0249	1.6038	-1.55		-1.55	1.55
MAP9	0.00305	2.5157	1.55	1.55		1.55
OASL	0.0246	1.60906	-1.55		-1.55	1.55
OPCML	0.0385	1.41454	1.55	1.55		1.55
EIF4EBP3|ANKHD1|ANKHD1-EIF4EBP3	0.0215	1.66756	-1.54		-1.54	1.54
GNPAT	0.00829	2.08145	1.54	1.54		1.54
HBS1L	0.00463	2.33442	1.54	1.54		1.54
MERTK	0.00419	2.37779	-1.54		-1.54	1.54
MYCBP|GJA9|GJA9-MYCBP	0.0144	1.84164	-1.54		-1.54	1.54
PRUNE2	0.00117	2.93181	1.54	1.54		1.54
RANBP10	0.0352	1.45346	1.54	1.54		1.54
SGK1	0.00193	2.71444	1.54	1.54		1.54
SYNE1	0.0425	1.37161	-1.54		-1.54	1.54
TWISTNB	0.0265	1.57675	1.54	1.54		1.54
EIF4H	0.000936	3.02872	1.53	1.53		1.53
GOLT1B	0.000734	3.1343	1.53	1.53		1.53
SEC24A	0.0154	1.81248	1.53	1.53		1.53
YOD1	0.0209	1.67985	1.53	1.53		1.53
ANKRD18CP	0.0273	1.56384	1.52	1.52		1.52
DNAJA4	0.00423	2.37366	1.52	1.52		1.52
NR4A2	0.0497	1.30364	1.52	1.52		1.52
SLC2A14	0.0084	2.07572	1.52	1.52		1.52
SLC2A3	0.0084	2.07572	1.52	1.52		1.52
DHX36	0.0117	1.93181	1.51	1.51		1.51
ENOX1-AS1	0.00528	2.27737	-1.51		-1.51	1.51
NSF	0.0028	2.55284	1.51	1.51		1.51
NSFP1	0.0028	2.55284	1.51	1.51		1.51
RAD17	0.0098	2.00877	1.51	1.51		1.51
SLC39A10	0.00174	2.75945	1.51	1.51		1.51
ZDHHC20	0.0352	1.45346	1.51	1.51		1.51
ZNF208	0.0203	1.6925	-1.51		-1.51	1.51
ATPBD4	0.0466	1.33161	1.5	1.5		1.5
BEND6	5.75e-05	4.24033	1.5	1.5		1.5
FAM153B|LOC100507387|LOC100507427	0.0482	1.31695	1.5	1.5		1.5
FAM190B	0.0231	1.63639	1.5	1.5		1.5
G3BP2	1.91e-05	4.71897	1.5	1.5		1.5
MDH1	0.00217	2.66354	1.5	1.5		1.5
RANBP17	0.0175	1.75696	-1.5		-1.5	1.5
RNF111	0.00308	2.51145	1.5	1.5		1.5
SEPT7L	0.0256	1.59176	-1.5		-1.5	1.5
STXBP1	0.0118	1.92812	1.5	1.5		1.5
TDRD9	0.00833	2.07935	-1.5		-1.5	1.5
ZDHHC11B	0.00144	2.84164	-1.5		-1.5	1.5
CLASP2	0.000202	3.69465	1.49	1.49		1.49
CTSC	0.0221	1.65561	1.49	1.49		1.49
DHX15	0.0188	1.72584	1.49	1.49		1.49
ELAVL4	0.0202	1.69465	1.49	1.49		1.49
MTMR7	0.0176	1.75449	1.49	1.49		1.49
NRAP	0.0123	1.91009	1.49	1.49		1.49
OPN3	0.0112	1.95078	1.49	1.49		1.49
PTPRB	0.032	1.49485	1.49	1.49		1.49
SMYD2	0.00273	2.56384	1.49	1.49		1.49
VPS35	0.000808	3.09259	1.49	1.49		1.49
ZFYVE26	0.00243	2.61439	1.49	1.49		1.49
ABCA4	8.8e-05	4.05552	1.48	1.48		1.48
ACADSB	0.0371	1.43063	1.48	1.48		1.48
CAMSAP2	0.000533	3.27327	1.48	1.48		1.48
CCNB1IP1|CCNB1IP1	0.0046	2.33724	1.48	1.48		1.48
IQCB1	0.000159	3.7986	1.48	1.48		1.48
JPX	0.000988	3.00524	-1.48		-1.48	1.48
MEIS2	0.0386	1.41341	-1.48		-1.48	1.48
SCAF4	4.26e-05	4.37059	1.48	1.48		1.48
ABCA10	0.00449	2.34775	-1.47		-1.47	1.47
CDKN2A	0.00944	2.02503	-1.47		-1.47	1.47
EPB41L3	0.00281	2.55129	1.47	1.47		1.47
FAM81A	0.041	1.38722	1.47	1.47		1.47
GLIPR1	0.0105	1.97881	1.47	1.47		1.47
HTR2A-AS1	0.00658	2.18177	1.47	1.47		1.47
RXFP1	0.00138	2.86012	1.47	1.47		1.47
TMEM192	0.00201	2.6968	-1.47		-1.47	1.47
TMPRSS11BNL	2.11e-05	4.67572	1.47	1.47		1.47
DCTN4	0.00159	2.7986	1.46	1.46		1.46
GRIN2A	0.0119	1.92445	1.46	1.46		1.46
MCF2	0.000222	3.65365	1.46	1.46		1.46
MFF	0.00329	2.4828	1.46	1.46		1.46
RTN4	0.00833	2.07935	1.46	1.46		1.46
SLC38A1	0.0112	1.95078	1.46	1.46		1.46
SNX5	0.00912	2.04001	-1.46		-1.46	1.46
SUCLG2	5.77e-05	4.23882	-1.46		-1.46	1.46
VCP	0.00561	2.25104	1.46	1.46		1.46
WDR36	0.0185	1.73283	-1.46		-1.46	1.46
C1QL3	0.038	1.42022	1.45	1.45		1.45
CPNE3	0.00165	2.78252	-1.45		-1.45	1.45
DQX1	0.00771	2.11295	1.45	1.45		1.45
FCRL5	0.00806	2.09366	1.45	1.45		1.45
FGF12	0.00399	2.39903	1.45	1.45		1.45
KIAA0317	0.00405	2.39254	-1.45		-1.45	1.45
LOC100505676	4.39e-09	8.35754	-1.45		-1.45	1.45
LOC100505876	0.0126	1.89963	1.45	1.45		1.45
MAP4	0.0115	1.9393	1.45	1.45		1.45
SASS6	0.00895	2.04818	-1.45		-1.45	1.45
SYNE2	3.31e-05	4.48017	-1.45		-1.45	1.45
TNFRSF9	0.0127	1.8962	-1.45		-1.45	1.45
TPM1	0.00669	2.17457	1.45	1.45		1.45
USP16	0.0103	1.98716	1.45	1.45		1.45
WWC2|CLDN22	0.0101	1.99568	1.45	1.45		1.45
ABCE1	0.00585	2.23284	1.44	1.44		1.44
ACVR2A	0.0326	1.48678	-1.44		-1.44	1.44
ADAM23	0.00885	2.05306	1.44	1.44		1.44
ATL2	0.00384	2.41567	1.44	1.44		1.44
BCAR1	0.0155	1.80967	1.44	1.44		1.44
CAPN2	0.00178	2.74958	1.44	1.44		1.44
GPR158	0.0346	1.46092	1.44	1.44		1.44
KANSL3|KIAA1310	0.00018	3.74473	1.44	1.44		1.44
RABGAP1L	2.43e-05	4.61439	1.44	1.44		1.44
SLC19A2	0.0145	1.83863	1.44	1.44		1.44
TOP2B|MIR4442	0.012	1.92082	1.44	1.44		1.44
ANXA5	0.00279	2.5544	1.43	1.43		1.43
DKC1|SNORA56|SNORA36A	0.0336	1.47366	1.43	1.43		1.43
FREM2	0.000158	3.80134	-1.43		-1.43	1.43
GCNT4	0.00308	2.51145	1.43	1.43		1.43
NECAP1	0.00712	2.14752	1.43	1.43		1.43
NF1	0.025	1.60206	1.43	1.43		1.43
PTPRQ	0.00716	2.14509	-1.43		-1.43	1.43
SNX25	0.0226	1.64589	1.43	1.43		1.43
SRP19	0.00228	2.64207	-1.43		-1.43	1.43
ESRRG	0.0183	1.73755	1.42	1.42		1.42
GRIK2	0.0261	1.58336	1.42	1.42		1.42
HLA-B	0.0236	1.62709	1.42	1.42		1.42
LMCD1	0.0024	2.61979	-1.42		-1.42	1.42
LOC220729	0.00748	2.1261	1.42	1.42		1.42
LOC389831	0.00578	2.23807	1.42	1.42		1.42
MYH10	0.0396	1.4023	1.42	1.42		1.42
NSUN6	0.00749	2.12552	1.42	1.42		1.42
SMN1|SMN2	0.0123	1.91009	-1.42		-1.42	1.42
TMEM97	0.00425	2.37161	1.42	1.42		1.42
TRPV1	0.00843	2.07417	-1.42		-1.42	1.42
XPA	0.038	1.42022	-1.42		-1.42	1.42
CADPS2	0.0325	1.48812	1.41	1.41		1.41
CRHBP	0.0123	1.91009	1.41	1.41		1.41
DMXL2	0.000423	3.37366	1.41	1.41		1.41
INPP5F	0.0243	1.61439	1.41	1.41		1.41
PPEF1	0.0108	1.96658	-1.41		-1.41	1.41
RAPGEF5	0.00603	2.21968	1.41	1.41		1.41
WDR43	0.0329	1.4828	1.41	1.41		1.41
ADORA3	0.0224	1.64975	-1.4		-1.4	1.4
DOCK5	0.000847	3.07212	1.4	1.4		1.4
DPY19L2P1	0.0218	1.66154	1.4	1.4		1.4
EPB41L4A	9.7e-05	4.01323	-1.4		-1.4	1.4
EXOC1	0.000502	3.2993	1.4	1.4		1.4
MRPS30	0.0188	1.72584	1.4	1.4		1.4
NAAA	0.0465	1.33255	1.4	1.4		1.4
NBAS	0.02	1.69897	1.4	1.4		1.4
PSMD8	0.0099	2.00436	1.4	1.4		1.4
SLC24A2	0.00965	2.01547	1.4	1.4		1.4
USP8	0.029	1.5376	1.4	1.4		1.4
WDR49	0.00871	2.05998	-1.4		-1.4	1.4
ANKRD26P1	0.00895	2.04818	-1.39		-1.39	1.39
C6orf89	0.0328	1.48413	-1.39		-1.39	1.39
COG2	0.00905	2.04335	-1.39		-1.39	1.39
EGR2	0.0436	1.36051	1.39	1.39		1.39
FGB	0.0255	1.59346	-1.39		-1.39	1.39
GABARAPL1	0.00655	2.18376	1.39	1.39		1.39
IKZF5	0.0035	2.45593	1.39	1.39		1.39
NBN	0.0119	1.92445	1.39	1.39		1.39
NEFL	0.00318	2.49757	1.39	1.39		1.39
PREPL	0.00306	2.51428	1.39	1.39		1.39
ZRANB3	0.00212	2.67366	-1.39		-1.39	1.39
CLTC	0.00107	2.97062	1.38	1.38		1.38
ENC1	0.0119	1.92445	1.38	1.38		1.38
FARP2	0.00237	2.62525	-1.38		-1.38	1.38
FOSB	0.0466	1.33161	1.38	1.38		1.38
GRTP1	9.3e-05	4.03152	1.38	1.38		1.38
LPHN3	0.00628	2.20204	1.38	1.38		1.38
PCDHA3|PCDHA13|PCDHA10|PCDHA4|PCDHA9|PCDHA8|PCDHA7|PCDHA5|PCDHA2|PCDHA1|PCDHAC1|PCDHAC2|PCDHA11|PCDHA12|PCDHA6	0.0342	1.46597	1.38	1.38		1.38
PRKCZ	0.00995	2.00218	1.38	1.38		1.38
PTPLA	0.0468	1.32975	1.38	1.38		1.38
SEPSECS	0.0154	1.81248	-1.38		-1.38	1.38
SNORA81|EIF4A2|SNORA63|SNORD2|SNORA4|MIR1248	0.0101	1.99568	1.38	1.38		1.38
ATL1	0.0122	1.91364	1.37	1.37		1.37
BLMH	0.0397	1.40121	1.37	1.37		1.37
CLCA1	0.0326	1.48678	1.37	1.37		1.37
FAM48A	0.0341	1.46725	1.37	1.37		1.37
FYB	0.0301	1.52143	1.37	1.37		1.37
HCN1	0.00558	2.25337	1.37	1.37		1.37
HMGCLL1	0.00684	2.16494	1.37	1.37		1.37
LOC100128714	0.000203	3.6925	-1.37		-1.37	1.37
LOC100506032|NBPF12	0.0164	1.78516	-1.37		-1.37	1.37
LOC100506032|NBPF12|HYDIN2	0.0164	1.78516	-1.37		-1.37	1.37
NBPF1	0.0164	1.78516	-1.37		-1.37	1.37
NBPF24|NBPF11	0.0164	1.78516	-1.37		-1.37	1.37
PDP1	0.0322	1.49214	1.37	1.37		1.37
RAB3C	0.0165	1.78252	1.37	1.37		1.37
RASGRF1	0.0144	1.84164	1.37	1.37		1.37
SLC10A7	0.0142	1.84771	1.37	1.37		1.37
SNAP25	0.0231	1.63639	1.37	1.37		1.37
SPCS3	0.00176	2.75449	1.37	1.37		1.37
ACAT2	0.00585	2.23284	1.36	1.36		1.36
ATP1B1	0.00425	2.37161	1.36	1.36		1.36
EIF2AK3	0.00909	2.04144	1.36	1.36		1.36
ELAVL2	0.000454	3.34294	1.36	1.36		1.36
EPDR1	0.0268	1.57187	1.36	1.36		1.36
FASTKD3	0.0246	1.60906	-1.36		-1.36	1.36
FKBP3|LOC100653280|LOC100652866	0.00142	2.84771	-1.36		-1.36	1.36
GUCY1B3	0.0171	1.767	1.36	1.36		1.36
KCNQ5	0.0345	1.46218	1.36	1.36		1.36
MFGE8	0.00377	2.42366	1.36	1.36		1.36
MRPS31P3|TPTE2P2|THSD1P1	0.00246	2.60906	-1.36		-1.36	1.36
NIPAL2	0.00936	2.02872	1.36	1.36		1.36
PVALB	0.0113	1.94692	1.36	1.36		1.36
SSX4|SSX4B	0.00145	2.83863	1.36	1.36		1.36
THOC2	0.0407	1.39041	1.36	1.36		1.36
ZSCAN18	0.00368	2.43415	-1.36		-1.36	1.36
ANKFN1	0.000155	3.80967	-1.35		-1.35	1.35
ANKMY2	0.000242	3.61618	1.35	1.35		1.35
ARL15	0.0262	1.5817	1.35	1.35		1.35
CHRD	0.000682	3.16622	1.35	1.35		1.35
DIS3L	0.000174	3.75945	1.35	1.35		1.35
FAM126B	0.00505	2.29671	1.35	1.35		1.35
GADD45B	0.0378	1.42251	1.35	1.35		1.35
GNPDA1	0.0178	1.74958	1.35	1.35		1.35
HERC6	0.000721	3.14206	1.35	1.35		1.35
IRAK4	0.0111	1.95468	1.35	1.35		1.35
MTERFD1	0.000759	3.11976	1.35	1.35		1.35
MYO5A	0.0397	1.40121	1.35	1.35		1.35
NELL1	0.00643	2.19179	1.35	1.35		1.35
NXPE2	0.00159	2.7986	-1.35		-1.35	1.35
RCAN2	0.0034	2.46852	1.35	1.35		1.35
RRN3P1	0.0136	1.86646	1.35	1.35		1.35
RWDD1	0.0102	1.9914	1.35	1.35		1.35
SCG2	0.024	1.61979	1.35	1.35		1.35
SLC13A1	0.00812	2.09044	-1.35		-1.35	1.35
TBCK	0.0183	1.73755	-1.35		-1.35	1.35
CNTNAP5	0.000989	3.0048	1.34	1.34		1.34
DDX59	0.0327	1.48545	1.34	1.34		1.34
DNAJC13	0.0157	1.8041	1.34	1.34		1.34
GAD1	0.0194	1.7122	1.34	1.34		1.34
GDPD4	0.000291	3.53611	1.34	1.34		1.34
GRIP1	0.000787	3.10403	1.34	1.34		1.34
GXYLT1	0.0138	1.86012	1.34	1.34		1.34
HDAC8	0.0238	1.62342	-1.34		-1.34	1.34
LYRM5	0.0396	1.4023	-1.34		-1.34	1.34
NR4A1	0.0464	1.33348	1.34	1.34		1.34
RAI14	0.00987	2.00568	-1.34		-1.34	1.34
SLC25A36	0.0021	2.67778	1.34	1.34		1.34
SNRPN|SNURF|PAR-SN|SNORD107	0.0194	1.7122	1.34	1.34		1.34
SNX7	0.00886	2.05257	-1.34		-1.34	1.34
TOP2A	0.0324	1.48945	-1.34		-1.34	1.34
ATP1A1	0.0211	1.67572	1.33	1.33		1.33
ATP6V1B2	0.0134	1.8729	1.33	1.33		1.33
BEX5	0.00266	2.57512	1.33	1.33		1.33
C9orf72	9.87e-05	4.00568	1.33	1.33		1.33
GOT1	0.00987	2.00568	1.33	1.33		1.33
HACE1	0.00263	2.58004	1.33	1.33		1.33
HERC1	0.0285	1.54516	1.33	1.33		1.33
KCNT2	0.0243	1.61439	1.33	1.33		1.33
LOC441204	0.000646	3.18977	-1.33		-1.33	1.33
OCIAD1	0.0153	1.81531	1.33	1.33		1.33
PER2	0.00559	2.25259	1.33	1.33		1.33
PMS2	0.0224	1.64975	-1.33		-1.33	1.33
PMS2CL	0.0224	1.64975	-1.33		-1.33	1.33
TMEM59	0.0055	2.25964	1.33	1.33		1.33
UBE2D1	0.00868	2.06148	-1.33		-1.33	1.33
ZNF776	0.0261	1.58336	-1.33		-1.33	1.33
ANGPT2	0.00123	2.91009	-1.32		-1.32	1.32
ANGPTL1	0.0164	1.78516	-1.32		-1.32	1.32
ATP6V1G2	0.032	1.49485	1.32	1.32		1.32
CADPS	0.00268	2.57187	1.32	1.32		1.32
CAMK4	0.00533	2.27327	1.32	1.32		1.32
CDK14	0.0117	1.93181	1.32	1.32		1.32
DGUOK-AS1	0.000425	3.37161	-1.32		-1.32	1.32
DNAH14	0.00969	2.01368	-1.32		-1.32	1.32
DNAH6	0.00217	2.66354	-1.32		-1.32	1.32
FAM216A	0.00491	2.30892	1.32	1.32		1.32
FBN2	6.39e-05	4.1945	-1.32		-1.32	1.32
FKTN	0.0447	1.34969	-1.32		-1.32	1.32
FLJ45974	0.00473	2.32514	1.32	1.32		1.32
GABRG3	0.00348	2.45842	1.32	1.32		1.32
GTF2B	0.0112	1.95078	1.32	1.32		1.32
GUSBP1|GUSBP4	0.026	1.58503	1.32	1.32		1.32
IL6ST	0.0034	2.46852	-1.32		-1.32	1.32
LBH	0.0182	1.73993	1.32	1.32		1.32
LGR5	0.0011	2.95861	1.32	1.32		1.32
MAP2K4	0.00428	2.36856	1.32	1.32		1.32
MCFD2	0.0415	1.38195	1.32	1.32		1.32
MRPS21	0.00273	2.56384	-1.32		-1.32	1.32
NTN4	0.00708	2.14997	1.32	1.32		1.32
OSMR	0.00882	2.05453	-1.32		-1.32	1.32
PDE11A	0.00444	2.35262	-1.32		-1.32	1.32
POLE	0.00525	2.27984	-1.32		-1.32	1.32
PTPN20B|PTPN20A	0.00403	2.39469	-1.32		-1.32	1.32
RAB2A	0.0176	1.75449	1.32	1.32		1.32
RANBP3L	0.0161	1.79317	-1.32		-1.32	1.32
SNX16	0.0468	1.32975	1.32	1.32		1.32
ACAP2	0.00576	2.23958	-1.31		-1.31	1.31
ADAM22	0.0314	1.50307	1.31	1.31		1.31
ANK2	0.0396	1.4023	1.31	1.31		1.31
FAM49B	0.0431	1.36552	1.31	1.31		1.31
GBF1	0.0061	2.21467	1.31	1.31		1.31
JAM2	0.0325	1.48812	-1.31		-1.31	1.31
KDM1B	0.00158	2.80134	1.31	1.31		1.31
LINC00202	0.0431	1.36552	-1.31		-1.31	1.31
NDRG3	0.00399	2.39903	1.31	1.31		1.31
NETO1	0.0182	1.73993	1.31	1.31		1.31
NGLY1	0.00203	2.6925	1.31	1.31		1.31
NRXN3	0.00146	2.83565	1.31	1.31		1.31
OFD1	0.00725	2.13966	1.31	1.31		1.31
PAK1	0.0308	1.51145	1.31	1.31		1.31
PPP3CC	0.000795	3.09963	-1.31		-1.31	1.31
RALGAPB	0.00768	2.11464	-1.31		-1.31	1.31
STMN1|MIR3917	0.0116	1.93554	1.31	1.31		1.31
SYNJ1	0.00824	2.08407	1.31	1.31		1.31
TFRC	0.024	1.61979	1.31	1.31		1.31
TOMM34	0.00798	2.098	1.31	1.31		1.31
ANKRD32	0.0187	1.72816	-1.3		-1.3	1.3
APBB1IP	0.00231	2.63639	1.3	1.3		1.3
ATP1A4	0.0275	1.56067	1.3	1.3		1.3
C3orf80	0.00734	2.1343	1.3	1.3		1.3
CCNC	0.000835	3.07831	1.3	1.3		1.3
CLOCK	0.00893	2.04915	-1.3		-1.3	1.3
DLEU1	0.00243	2.61439	-1.3		-1.3	1.3
DNAJC3	0.00646	2.18977	1.3	1.3		1.3
EIF1B	0.036	1.4437	1.3	1.3		1.3
EXD3	0.021	1.67778	1.3	1.3		1.3
GRIA2	0.00809	2.09205	1.3	1.3		1.3
LRPPRC	0.00635	2.19723	1.3	1.3		1.3
MRPL42	0.00769	2.11407	1.3	1.3		1.3
NRG1	0.00205	2.68825	1.3	1.3		1.3
PA2G4	0.00738	2.13194	-1.3		-1.3	1.3
RABL3	0.0103	1.98716	1.3	1.3		1.3
TARBP1	0.00938	2.0278	1.3	1.3		1.3
TNKS2	1.56e-05	4.80688	1.3	1.3		1.3
USP40	0.0122	1.91364	-1.3		-1.3	1.3
ACSL6|LOC100505572	0.00448	2.34872	1.29	1.29		1.29
ANK3	0.00309	2.51004	1.29	1.29		1.29
APIP	0.0381	1.41908	1.29	1.29		1.29
C2	0.00459	2.33819	-1.29		-1.29	1.29
C7orf63	0.000106	3.97469	1.29	1.29		1.29
CALCRL	0.00308	2.51145	1.29	1.29		1.29
CUL2	0.0264	1.5784	1.29	1.29		1.29
DYNLT3	0.00193	2.71444	1.29	1.29		1.29
FANCM	0.00236	2.62709	1.29	1.29		1.29
FGF7	0.0457	1.34008	-1.29		-1.29	1.29
FYN	0.0184	1.73518	1.29	1.29		1.29
GSK3B	0.0295	1.53018	1.29	1.29		1.29
LUZP1	0.00706	2.1512	1.29	1.29		1.29
MYO9A	0.000971	3.01278	1.29	1.29		1.29
PAPOLG	0.0169	1.77211	1.29	1.29		1.29
PDK3	0.0123	1.91009	1.29	1.29		1.29
SARS	0.0231	1.63639	1.29	1.29		1.29
SGCB	0.000603	3.21968	1.29	1.29		1.29
SLC16A6	0.0107	1.97062	1.29	1.29		1.29
SSR2	0.00828	2.08197	1.29	1.29		1.29
STEAP2	0.0219	1.65956	1.29	1.29		1.29
TMBIM4	0.0411	1.38616	1.29	1.29		1.29
ATG13	0.0113	1.94692	1.28	1.28		1.28
ATP5B	0.003	2.52288	1.28	1.28		1.28
C5orf62	0.0146	1.83565	1.28	1.28		1.28
CDS1	0.00577	2.23882	1.28	1.28		1.28
CLASP1	0.00425	2.37161	-1.28		-1.28	1.28
FABP3	0.00214	2.66959	1.28	1.28		1.28
FAM82A1	0.0203	1.6925	-1.28		-1.28	1.28
FAR2	0.00172	2.76447	1.28	1.28		1.28
FDFT1	0.0133	1.87615	1.28	1.28		1.28
KCTD18	0.00672	2.17263	-1.28		-1.28	1.28
KIAA1257|LOC100132731	0.0101	1.99568	-1.28		-1.28	1.28
N4BP2L2	0.00135	2.86967	1.28	1.28		1.28
NCALD	0.0347	1.45967	1.28	1.28		1.28
NUDT21	0.000106	3.97469	1.28	1.28		1.28
PLEKHH2	0.0211	1.67572	1.28	1.28		1.28
PPA2	0.00947	2.02365	-1.28		-1.28	1.28
SECISBP2L	0.00552	2.25806	1.28	1.28		1.28
SLFN12	0.00656	2.1831	-1.28		-1.28	1.28
ST3GAL6	0.000343	3.46471	-1.28		-1.28	1.28
STRN	0.0016	2.79588	1.28	1.28		1.28
SYP	0.00605	2.21824	1.28	1.28		1.28
TAX1BP1	0.0316	1.50031	1.28	1.28		1.28
TUBA1A	0.0102	1.9914	1.28	1.28		1.28
VPS8|LOC100505729	0.0236	1.62709	1.28	1.28		1.28
ALS2CR12	0.0371	1.43063	1.27	1.27		1.27
ASZ1	0.00716	2.14509	1.27	1.27		1.27
CACHD1	0.00384	2.41567	-1.27		-1.27	1.27
DHCR24	0.0159	1.7986	1.27	1.27		1.27
DLG2	0.0284	1.54668	1.27	1.27		1.27
DNAJC6	0.0275	1.56067	1.27	1.27		1.27
EFHA2	0.0377	1.42366	1.27	1.27		1.27
GPR137C	0.00636	2.19654	1.27	1.27		1.27
GUSBP9	0.00203	2.6925	-1.27		-1.27	1.27
IDI1	0.000574	3.24109	1.27	1.27		1.27
KCNC2	0.0156	1.80688	1.27	1.27		1.27
MIR632|ZNF207	0.04	1.39794	1.27	1.27		1.27
MYO5B	0.000546	3.26281	1.27	1.27		1.27
NAALAD2	0.0316	1.50031	-1.27		-1.27	1.27
NAIP	0.00203	2.6925	-1.27		-1.27	1.27
NBLA00301	2.05e-05	4.68825	-1.27		-1.27	1.27
NEK5	7.88e-05	4.10347	-1.27		-1.27	1.27
NOD2	0.00353	2.45223	1.27	1.27		1.27
NR4A3	0.0419	1.37779	1.27	1.27		1.27
PLEKHB2	0.00689	2.16178	1.27	1.27		1.27
PSMD1	0.00105	2.97881	1.27	1.27		1.27
PTPRK	0.0324	1.48945	-1.27		-1.27	1.27
ROCK1	0.0209	1.67985	-1.27		-1.27	1.27
ROCK1P1	0.0209	1.67985	-1.27		-1.27	1.27
SGOL1	0.00171	2.767	-1.27		-1.27	1.27
SLC36A4	0.00222	2.65365	1.27	1.27		1.27
SLC39A12	0.00498	2.30277	-1.27		-1.27	1.27
SLC3A1	0.00175	2.75696	1.27	1.27		1.27
SLC4A8	0.0229	1.64016	1.27	1.27		1.27
SLC9B2	0.009	2.04576	1.27	1.27		1.27
SPAG17	0.0228	1.64207	-1.27		-1.27	1.27
STAT4	0.0263	1.58004	1.27	1.27		1.27
TMEM50B	0.027	1.56864	-1.27		-1.27	1.27
TTC21B|LOC100506124	0.00488	2.31158	1.27	1.27		1.27
TTC39C	0.00204	2.69037	1.27	1.27		1.27
A2ML1	0.00918	2.03716	-1.26		-1.26	1.26
ACTR1B	0.0013	2.88606	1.26	1.26		1.26
C5orf22	0.00213	2.67162	1.26	1.26		1.26
CAMK1G	0.0137	1.86328	1.26	1.26		1.26
EIF3A|SNORA19	0.0409	1.38828	-1.26		-1.26	1.26
IMMT	0.0052	2.284	1.26	1.26		1.26
LOC100653093|LOC100652860|TTC6	0.00637	2.19586	-1.26		-1.26	1.26
LRRC49	0.001	3	1.26	1.26		1.26
LTF	0.0368	1.43415	-1.26		-1.26	1.26
MKNK1-AS1	0.00195	2.70997	-1.26		-1.26	1.26
MSH4	0.000695	3.15802	1.26	1.26		1.26
NDUFB5	0.00331	2.48017	1.26	1.26		1.26
NTRK2	0.0152	1.81816	1.26	1.26		1.26
OLFM3	0.0453	1.3439	1.26	1.26		1.26
RAPGEF2	0.00725	2.13966	1.26	1.26		1.26
RARB	0.035	1.45593	-1.26		-1.26	1.26
RB1CC1	0.00667	2.17587	-1.26		-1.26	1.26
RDM1	0.000249	3.6038	-1.26		-1.26	1.26
RGS7	0.00515	2.28819	1.26	1.26		1.26
SENP5	0.0452	1.34486	1.26	1.26		1.26
SGK2	0.00616	2.21042	1.26	1.26		1.26
SLC2A4	0.00466	2.33161	1.26	1.26		1.26
SLC30A6	0.00269	2.57025	-1.26		-1.26	1.26
SPSB4	4.43e-06	5.3536	1.26	1.26		1.26
TAGLN3	0.0437	1.35952	1.26	1.26		1.26
TSFM	0.0222	1.65365	-1.26		-1.26	1.26
UCN2	0.00365	2.43771	-1.26		-1.26	1.26
VMP1	0.00963	2.01637	1.26	1.26		1.26
ZNF184	0.00294	2.53165	1.26	1.26		1.26
ZZZ3	0.00869	2.06098	1.26	1.26		1.26
ABCA5	0.0283	1.54821	1.25	1.25		1.25
BIRC6	0.0125	1.90309	1.25	1.25		1.25
CENPI	0.00244	2.61261	-1.25		-1.25	1.25
CKMT1A|CKMT1B	0.0223	1.6517	1.25	1.25		1.25
CKS2	0.0329	1.4828	1.25	1.25		1.25
DDX10	0.000667	3.17587	1.25	1.25		1.25
FAM178B	0.0113	1.94692	1.25	1.25		1.25
FOCAD	0.0142	1.84771	1.25	1.25		1.25
FTX	0.000795	3.09963	1.25	1.25		1.25
NUP205	0.00544	2.2644	1.25	1.25		1.25
POLR2A	0.0112	1.95078	1.25	1.25		1.25
PPAP2A	0.0388	1.41117	-1.25		-1.25	1.25
PPP2CA|MIR3661	0.000126	3.89963	1.25	1.25		1.25
PWP1	0.0143	1.84466	1.25	1.25		1.25
RORB	0.0323	1.4908	1.25	1.25		1.25
SBNO1	0.0453	1.3439	1.25	1.25		1.25
SCAMP1	0.00873	2.05899	1.25	1.25		1.25
STAM	0.00755	2.12205	1.25	1.25		1.25
TAB3	0.0452	1.34486	1.25	1.25		1.25
TJP1	0.0139	1.85699	-1.25		-1.25	1.25
TRDN	0.0147	1.83268	1.25	1.25		1.25
ABCC9	0.0214	1.66959	-1.24		-1.24	1.24
BTBD11	0.00807	2.09313	1.24	1.24		1.24
CAB39	0.00916	2.0381	1.24	1.24		1.24
CDH8	0.0354	1.451	1.24	1.24		1.24
CTSL1	0.0161	1.79317	-1.24		-1.24	1.24
DCC	0.00927	2.03292	1.24	1.24		1.24
DCHS2	0.0394	1.4045	1.24	1.24		1.24
FAM91A1	0.00405	2.39254	1.24	1.24		1.24
FBXO33	0.0187	1.72816	1.24	1.24		1.24
GABRA4	0.0179	1.74715	1.24	1.24		1.24
GAD2	0.0361	1.44249	1.24	1.24		1.24
IDH3A	0.000523	3.2815	1.24	1.24		1.24
ITFG1|RN5S424	0.00219	2.65956	1.24	1.24		1.24
KALRN	0.019	1.72125	1.24	1.24		1.24
KCNAB1	0.00656	2.1831	1.24	1.24		1.24
PLK4	0.0175	1.75696	-1.24		-1.24	1.24
PLS3	0.0373	1.42829	1.24	1.24		1.24
PSMD12	0.00262	2.5817	1.24	1.24		1.24
SCUBE2	0.0277	1.55752	-1.24		-1.24	1.24
SV2A	0.0304	1.51713	1.24	1.24		1.24
TAF1	0.00643	2.19179	1.24	1.24		1.24
TMEM31	0.000386	3.41341	1.24	1.24		1.24
TRIM2	0.0065	2.18709	1.24	1.24		1.24
UBE2J2	0.0347	1.45967	-1.24		-1.24	1.24
UPF3A	0.0057	2.24413	-1.24		-1.24	1.24
VPS54	0.00525	2.27984	-1.24		-1.24	1.24
44626	0.0043	2.36653	-1.23		-1.23	1.23
AASDH	0.000111	3.95468	1.23	1.23		1.23
ALG9	0.0189	1.72354	1.23	1.23		1.23
ARPP21	0.0181	1.74232	1.23	1.23		1.23
CASC5	0.0261	1.58336	-1.23		-1.23	1.23
CDC42SE2	0.0167	1.77728	1.23	1.23		1.23
DEK	0.042	1.37675	1.23	1.23		1.23
DLG3	0.0477	1.32148	1.23	1.23		1.23
DNAJC2	0.00299	2.52433	1.23	1.23		1.23
DPYD	0.00254	2.59517	-1.23		-1.23	1.23
DSEL	0.0322	1.49214	-1.23		-1.23	1.23
ERG	0.00717	2.14448	-1.23		-1.23	1.23
FUCA1	0.016	1.79588	-1.23		-1.23	1.23
GARS	0.000394	3.4045	1.23	1.23		1.23
GLRX3	0.000109	3.96257	1.23	1.23		1.23
GLS	0.0428	1.36856	1.23	1.23		1.23
KIAA0101	0.00426	2.37059	-1.23		-1.23	1.23
LOC440434	0.000408	3.38934	1.23	1.23		1.23
MAL2	0.0054	2.26761	1.23	1.23		1.23
MAP7D2	0.00409	2.38828	1.23	1.23		1.23
MOSPD1	0.0022	2.65758	1.23	1.23		1.23
MRPS18A	0.0158	1.80134	1.23	1.23		1.23
RAB23	0.000718	3.14388	-1.23		-1.23	1.23
RHOD	0.011	1.95861	-1.23		-1.23	1.23
RHOJ	0.0131	1.88273	-1.23		-1.23	1.23
SCG5	0.0244	1.61261	1.23	1.23		1.23
SLC9A6	0.0105	1.97881	1.23	1.23		1.23
SLC9B1	0.00391	2.40782	-1.23		-1.23	1.23
SMAP2	0.00175	2.75696	1.23	1.23		1.23
SSB	0.0177	1.75203	1.23	1.23		1.23
SYCP1	0.0308	1.51145	1.23	1.23		1.23
USP37	0.00579	2.23732	-1.23		-1.23	1.23
WDR74|RNU2-2|RNU2-1	0.00173	2.76195	1.23	1.23		1.23
ACVR1	0.0359	1.44491	1.22	1.22		1.22
ADAMTS20	0.00157	2.8041	1.22	1.22		1.22
AHSA2	0.0199	1.70115	1.22	1.22		1.22
ALKBH2	0.0126	1.89963	-1.22		-1.22	1.22
ARHGAP20	0.00328	2.48413	1.22	1.22		1.22
C12orf76	0.00765	2.11634	1.22	1.22		1.22
CAP2	0.046	1.33724	1.22	1.22		1.22
CNOT6	0.000908	3.04191	-1.22		-1.22	1.22
CTNNAL1	0.037	1.4318	1.22	1.22		1.22
GLS2	0.000647	3.1891	1.22	1.22		1.22
KCNIP4	0.0287	1.54212	1.22	1.22		1.22
KIAA1328	0.00104	2.98297	-1.22		-1.22	1.22
KIF3A	0.0244	1.61261	1.22	1.22		1.22
KIT	0.00352	2.45346	1.22	1.22		1.22
LRRC8B	0.00456	2.34104	1.22	1.22		1.22
LRTM1	0.000816	3.08831	1.22	1.22		1.22
MGAT4A	0.0399	1.39903	1.22	1.22		1.22
MPP1	0.00193	2.71444	1.22	1.22		1.22
OXR1	0.0334	1.47625	1.22	1.22		1.22
PLA2G4A	0.012	1.92082	1.22	1.22		1.22
PPIP5K2	0.00697	2.15677	1.22	1.22		1.22
RAB3GAP2|AURKAPS1	0.00617	2.20971	1.22	1.22		1.22
RNU5F-1	0.00197	2.70553	-1.22		-1.22	1.22
TAPBP	0.0229	1.64016	-1.22		-1.22	1.22
UBASH3B	0.00126	2.89963	1.22	1.22		1.22
ZDHHC17	0.0205	1.68825	1.22	1.22		1.22
ABLIM1	0.0063	2.20066	1.21	1.21		1.21
ABR	0.0023	2.63827	1.21	1.21		1.21
AXDND1	0.0036	2.4437	-1.21		-1.21	1.21
DST|LOC100652766	0.0399	1.39903	-1.21		-1.21	1.21
ERLEC1	0.0152	1.81816	1.21	1.21		1.21
FAM83A	0.00115	2.9393	-1.21		-1.21	1.21
KCNH5	0.02	1.69897	1.21	1.21		1.21
LONRF1	0.00962	2.01682	1.21	1.21		1.21
MACC1	8.97e-05	4.04721	-1.21		-1.21	1.21
MCTP2	0.00778	2.10902	1.21	1.21		1.21
NDFIP2	0.0219	1.65956	1.21	1.21		1.21
NDNF	0.000284	3.54668	1.21	1.21		1.21
PMS1	0.00838	2.07676	1.21	1.21		1.21
PPT1	0.00323	2.4908	1.21	1.21		1.21
PRKAR2B	0.041	1.38722	1.21	1.21		1.21
RASAL2	9.79e-05	4.00922	1.21	1.21		1.21
RNF146	0.0495	1.30539	1.21	1.21		1.21
SLC30A3	0.00404	2.39362	1.21	1.21		1.21
SLIRP	0.00022	3.65758	-1.21		-1.21	1.21
STAT1	0.0124	1.90658	1.21	1.21		1.21
STYX	0.0323	1.4908	1.21	1.21		1.21
TAC1	0.00505	2.29671	1.21	1.21		1.21
VDAC2	0.0201	1.6968	1.21	1.21		1.21
ZDHHC11	0.0145	1.83863	-1.21		-1.21	1.21
ZNF365	0.0138	1.86012	1.21	1.21		1.21
ABCB4	0.01	2	-1.2		-1.2	1.2
ACTR3	0.00192	2.7167	1.2	1.2		1.2
ANO3	0.0389	1.41005	1.2	1.2		1.2
C2orf27A	0.00132	2.87943	1.2	1.2		1.2
CCNA2	0.0153	1.81531	-1.2		-1.2	1.2
CPD	0.000273	3.56384	1.2	1.2		1.2
CPNE4	0.0334	1.47625	1.2	1.2		1.2
DLGAP5	0.00337	2.47237	-1.2		-1.2	1.2
DPP6	0.00235	2.62893	1.2	1.2		1.2
EGR3	0.0183	1.73755	1.2	1.2		1.2
ELMOD2	0.00245	2.61083	1.2	1.2		1.2
ETS2	0.0271	1.56703	1.2	1.2		1.2
FAM71D	0.00681	2.16685	1.2	1.2		1.2
FANCG	0.00386	2.41341	1.2	1.2		1.2
FSHR	0.00546	2.26281	-1.2		-1.2	1.2
GALC	0.0443	1.3536	1.2	1.2		1.2
GOLGA4	0.0231	1.63639	1.2	1.2		1.2
GOLGA8C	0.0389	1.41005	-1.2		-1.2	1.2
GOLGA8DP	0.0389	1.41005	-1.2		-1.2	1.2
GOLGA8E|GOLGA8DP	0.0389	1.41005	-1.2		-1.2	1.2
GOLGA8IP	0.0389	1.41005	-1.2		-1.2	1.2
GOLGA8J	0.0116	1.93554	-1.2		-1.2	1.2
GTF2A2	0.00272	2.56543	1.2	1.2		1.2
HERC2|LOC100653292	0.0123	1.91009	1.2	1.2		1.2
HTT	0.00924	2.03433	-1.2		-1.2	1.2
LMBRD2	0.0108	1.96658	1.2	1.2		1.2
LOC100507035	0.0389	1.41005	-1.2		-1.2	1.2
LOC100507245	0.0265	1.57675	-1.2		-1.2	1.2
LOC653061	0.0389	1.41005	-1.2		-1.2	1.2
LOC653075|LOC100288601|LOC653720	0.0116	1.93554	-1.2		-1.2	1.2
LOC653125|GOLGA8J	0.0116	1.93554	-1.2		-1.2	1.2
LOC728047	0.0389	1.41005	-1.2		-1.2	1.2
LRRCC1	0.0042	2.37675	1.2	1.2		1.2
MMGT1	0.0393	1.40561	1.2	1.2		1.2
NCBP1	0.00376	2.42481	1.2	1.2		1.2
PAPD4	0.019	1.72125	1.2	1.2		1.2
PARP6	0.0209	1.67985	1.2	1.2		1.2
RALY	0.00674	2.17134	1.2	1.2		1.2
RGSL1	0.0056	2.25181	-1.2		-1.2	1.2
RRM1|LOC100506082	6.27e-05	4.20273	-1.2		-1.2	1.2
SERPINA9	0.000349	3.45717	-1.2		-1.2	1.2
TRIM36	3.87e-06	5.41229	-1.2		-1.2	1.2
TRIM37	0.00921	2.03574	1.2	1.2		1.2
TTC13	0.00711	2.14813	-1.2		-1.2	1.2
UEVLD	0.00399	2.39903	-1.2		-1.2	1.2
ZNF718	0.00168	2.77469	1.2	1.2		1.2
ASAH1	0.00272	2.56543	1.19	1.19		1.19
ATP2B2	0.00929	2.03198	1.19	1.19		1.19
ATP5H	0.00639	2.1945	1.19	1.19		1.19
C12orf63	0.00892	2.04964	-1.19		-1.19	1.19
CABP1	0.0127	1.8962	1.19	1.19		1.19
CATSPERB	0.00184	2.73518	1.19	1.19		1.19
CHML	0.0115	1.9393	1.19	1.19		1.19
CSNK1A1	0.0303	1.51856	-1.19		-1.19	1.19
ENPEP	0.0106	1.97469	1.19	1.19		1.19
FHIT	0.00177	2.75203	1.19	1.19		1.19
GRIA3	0.0159	1.7986	1.19	1.19		1.19
HECW1	0.002	2.69897	1.19	1.19		1.19
HNRNPA1L2	0.00939	2.02733	-1.19		-1.19	1.19
IL7	0.00453	2.3439	1.19	1.19		1.19
KBTBD10	0.000955	3.02	1.19	1.19		1.19
LEPREL1	0.00856	2.06753	1.19	1.19		1.19
LOC100505702	0.00295	2.53018	-1.19		-1.19	1.19
LRRC37A	0.00439	2.35754	1.19	1.19		1.19
LRRC37A3	0.00439	2.35754	1.19	1.19		1.19
METTL21C	0.00117	2.93181	1.19	1.19		1.19
MLLT11	0.0339	1.4698	1.19	1.19		1.19
MLPH	0.0014	2.85387	-1.19		-1.19	1.19
NEGR1	0.0282	1.54975	1.19	1.19		1.19
NEK10	0.0197	1.70553	1.19	1.19		1.19
OAT	0.0222	1.65365	1.19	1.19		1.19
OPN1MW|OPN1MW2	0.0287	1.54212	-1.19		-1.19	1.19
OSBPL8	0.0318	1.49757	1.19	1.19		1.19
PFKM	0.00122	2.91364	1.19	1.19		1.19
RBFOX2	0.00176	2.75449	1.19	1.19		1.19
REEP1	0.011	1.95861	1.19	1.19		1.19
RPGR	0.0171	1.767	1.19	1.19		1.19
RTN3	0.0272	1.56543	1.19	1.19		1.19
SLC22A2	0.0131	1.88273	-1.19		-1.19	1.19
TCF7L2	0.0455	1.34199	1.19	1.19		1.19
ANKRD11	0.0276	1.55909	-1.18		-1.18	1.18
ATP2B1	0.0153	1.81531	1.18	1.18		1.18
ATP6V1H	0.0171	1.767	-1.18		-1.18	1.18
BID	0.03	1.52288	-1.18		-1.18	1.18
C10orf137	0.0464	1.33348	-1.18		-1.18	1.18
C7	0.00347	2.45967	-1.18		-1.18	1.18
DUSP5	0.0208	1.68194	1.18	1.18		1.18
EIF4A1|SNORA67	0.0231	1.63639	1.18	1.18		1.18
FBXW7	0.0137	1.86328	1.18	1.18		1.18
FDPS	0.0342	1.46597	1.18	1.18		1.18
GFM2	0.00128	2.89279	1.18	1.18		1.18
GOLGA8F|GOLGA8G	0.026	1.58503	-1.18		-1.18	1.18
GOLGA8G|GOLGA8F	0.026	1.58503	-1.18		-1.18	1.18
KCNAB2	0.017	1.76955	1.18	1.18		1.18
KDM2A	0.0478	1.32057	-1.18		-1.18	1.18
LMAN1	0.0439	1.35754	-1.18		-1.18	1.18
MDM4	0.000539	3.26841	-1.18		-1.18	1.18
MICU1	0.000886	3.05257	1.18	1.18		1.18
MYB	0.0233	1.63264	-1.18		-1.18	1.18
MYOM2	0.0449	1.34775	-1.18		-1.18	1.18
NMS	0.0228	1.64207	1.18	1.18		1.18
PIAS1	0.00984	2.007	1.18	1.18		1.18
PRADC1	0.000544	3.2644	-1.18		-1.18	1.18
PRPF18	0.00441	2.35556	1.18	1.18		1.18
RBMY1A3P	0.000134	3.8729	1.18	1.18		1.18
SEPT6	0.00487	2.31247	-1.18		-1.18	1.18
SPOCK3	0.0141	1.85078	1.18	1.18		1.18
UBR2	0.000385	3.41454	1.18	1.18		1.18
USO1	0.00629	2.20135	1.18	1.18		1.18
USP15	0.00267	2.57349	1.18	1.18		1.18
XPO4	0.000289	3.5391	1.18	1.18		1.18
YWHAG	0.00822	2.08513	1.18	1.18		1.18
ATP6V1B1	0.0114	1.9431	1.17	1.17		1.17
ATP6V1C1	0.00299	2.52433	1.17	1.17		1.17
BBS4	0.0183	1.73755	1.17	1.17		1.17
CALCR	0.0398	1.40012	1.17	1.17		1.17
CLCN6|CLCN6|NPPA-AS1	0.00113	2.94692	-1.17		-1.17	1.17
COX7A1	0.00383	2.4168	1.17	1.17		1.17
D4S234E	0.0128	1.89279	1.17	1.17		1.17
DDX1	0.00515	2.28819	1.17	1.17		1.17
DOCK7	0.0432	1.36452	-1.17		-1.17	1.17
DPY19L1|MIR548N	0.0011	2.95861	1.17	1.17		1.17
DPY19L1P1	0.0011	2.95861	1.17	1.17		1.17
EIF2A	0.000594	3.22621	1.17	1.17		1.17
FAM134B	0.0308	1.51145	1.17	1.17		1.17
FASTKD2	0.0488	1.31158	1.17	1.17		1.17
FLVCR1	0.00127	2.8962	1.17	1.17		1.17
GIT2	0.0207	1.68403	-1.17		-1.17	1.17
GLRX	0.0384	1.41567	1.17	1.17		1.17
HNMT	0.00728	2.13787	-1.17		-1.17	1.17
MLF1IP	0.0374	1.42713	-1.17		-1.17	1.17
MYO16	0.00114	2.9431	1.17	1.17		1.17
NPHP1	0.0284	1.54668	1.17	1.17		1.17
OPA1	0.00609	2.21538	1.17	1.17		1.17
PAH	0.0187	1.72816	1.17	1.17		1.17
PIK3R3|LOC100507408	0.000434	3.36251	1.17	1.17		1.17
PON2	0.0286	1.54363	-1.17		-1.17	1.17
PTP4A1	0.00438	2.35853	1.17	1.17		1.17
QSOX2	0.0127	1.8962	-1.17		-1.17	1.17
SLC25A3	0.00176	2.75449	1.17	1.17		1.17
UBC	0.00388	2.41117	1.17	1.17		1.17
UFD1L	0.0034	2.46852	-1.17		-1.17	1.17
ACSS2	0.00397	2.40121	1.16	1.16		1.16
ADAMTS6	0.0056	2.25181	-1.16		-1.16	1.16
ADAR	0.00059	3.22915	1.16	1.16		1.16
ARHGEF3	0.00826	2.08302	1.16	1.16		1.16
ATP6V0A1	0.0169	1.77211	1.16	1.16		1.16
C14orf37	0.0109	1.96257	-1.16		-1.16	1.16
C19orf42	0.0419	1.37779	-1.16		-1.16	1.16
CCDC132	0.0345	1.46218	1.16	1.16		1.16
COMMD3	0.00246	2.60906	-1.16		-1.16	1.16
CYCS	0.000636	3.19654	1.16	1.16		1.16
DCBLD1	0.00143	2.84466	-1.16		-1.16	1.16
DDX60	0.0422	1.37469	-1.16		-1.16	1.16
ELMOD1|LOC643923	0.00135	2.86967	1.16	1.16		1.16
FBXL2	0.0196	1.70774	1.16	1.16		1.16
FRMPD4	0.0106	1.97469	1.16	1.16		1.16
GULP1	0.00673	2.17198	1.16	1.16		1.16
IPCEF1	0.0465	1.33255	1.16	1.16		1.16
KIAA0564	0.00187	2.72816	1.16	1.16		1.16
LIMS3L|LIMS3|LOC100288570	0.00948	2.02319	-1.16		-1.16	1.16
LINC00343	0.0228	1.64207	-1.16		-1.16	1.16
LNX1	0.035	1.45593	1.16	1.16		1.16
MAPK9	0.013	1.88606	1.16	1.16		1.16
MT1E|LOC100505584	0.00589	2.22988	-1.16		-1.16	1.16
MYH15	0.00201	2.6968	1.16	1.16		1.16
NAE1	0.0293	1.53313	1.16	1.16		1.16
NEDD4L	0.00576	2.23958	1.16	1.16		1.16
NT5C2	0.0189	1.72354	-1.16		-1.16	1.16
PJA2	0.0194	1.7122	1.16	1.16		1.16
PLXNA4	0.00981	2.00833	1.16	1.16		1.16
PNPLA8	0.00417	2.37986	1.16	1.16		1.16
POLR3B	0.00204	2.69037	1.16	1.16		1.16
PRDM16	0.0491	1.30892	-1.16		-1.16	1.16
RAB5A	0.0215	1.66756	1.16	1.16		1.16
RASA2	7.36e-05	4.13312	1.16	1.16		1.16
ROS1	0.0486	1.31336	1.16	1.16		1.16
SENP7	0.0261	1.58336	1.16	1.16		1.16
SLC12A5	0.035	1.45593	1.16	1.16		1.16
SLC25A25	0.000378	3.42251	1.16	1.16		1.16
SOX6	0.00261	2.58336	1.16	1.16		1.16
SPARC|LOC100505813	0.0105	1.97881	-1.16		-1.16	1.16
SRPK1	0.0143	1.84466	1.16	1.16		1.16
TM6SF1	0.00438	2.35853	1.16	1.16		1.16
TMX4	0.0102	1.9914	1.16	1.16		1.16
TSGA10	0.0112	1.95078	1.16	1.16		1.16
TTC21A	0.0317	1.49894	-1.16		-1.16	1.16
UBA5	0.00356	2.44855	1.16	1.16		1.16
WAC	0.00568	2.24565	-1.16		-1.16	1.16
YPEL5	0.00623	2.20551	1.16	1.16		1.16
ABCD4	0.00502	2.2993	-1.15		-1.15	1.15
ACOX1	0.0497	1.30364	1.15	1.15		1.15
ANAPC1|LOC100653327|LOC730268	0.00949	2.02273	1.15	1.15		1.15
AOAH	0.0083	2.08092	1.15	1.15		1.15
ATP6V1A	0.0131	1.88273	1.15	1.15		1.15
C4orf51	0.00397	2.40121	1.15	1.15		1.15
CACNA1D	0.000882	3.05453	-1.15		-1.15	1.15
CACNB4	0.035	1.45593	1.15	1.15		1.15
CENPE	0.00691	2.16052	-1.15		-1.15	1.15
DGKH	3.02e-05	4.51999	1.15	1.15		1.15
DNER	0.0204	1.69037	1.15	1.15		1.15
FAM19A1	0.00273	2.56384	1.15	1.15		1.15
FAT1	0.023	1.63827	-1.15		-1.15	1.15
FBXW11	0.018	1.74473	1.15	1.15		1.15
FLJ39739|LOC100286793	0.0255	1.59346	-1.15		-1.15	1.15
GPN1	0.00353	2.45223	1.15	1.15		1.15
LETMD1	0.00383	2.4168	1.15	1.15		1.15
LOC100507351	0.00105	2.97881	-1.15		-1.15	1.15
MAPK10	0.00491	2.30892	1.15	1.15		1.15
MET	0.018	1.74473	1.15	1.15		1.15
MRPL32	0.0193	1.71444	1.15	1.15		1.15
MTIF2	0.00381	2.41908	1.15	1.15		1.15
MTMR9	0.0379	1.42136	1.15	1.15		1.15
MYO15B	0.00639	2.1945	1.15	1.15		1.15
NEB	0.0172	1.76447	1.15	1.15		1.15
NECAB1	0.0139	1.85699	1.15	1.15		1.15
NUPL2	0.000687	3.16304	1.15	1.15		1.15
P2RX7	0.00477	2.32148	-1.15		-1.15	1.15
P2RY8	0.0402	1.39577	-1.15		-1.15	1.15
PARP8	0.00228	2.64207	1.15	1.15		1.15
PRRC2C	0.0352	1.45346	1.15	1.15		1.15
RICTOR	0.0146	1.83565	1.15	1.15		1.15
RNLS	0.00521	2.28316	1.15	1.15		1.15
SEC22A	0.0376	1.42481	1.15	1.15		1.15
SLC20A1	0.0035	2.45593	-1.15		-1.15	1.15
SLC30A8	0.000316	3.50031	1.15	1.15		1.15
SMC5	3.8e-05	4.42022	-1.15		-1.15	1.15
SPTSSB	0.0147	1.83268	1.15	1.15		1.15
STAMBP	0.0142	1.84771	1.15	1.15		1.15
STARD4	0.000687	3.16304	1.15	1.15		1.15
SVIP	0.00231	2.63639	1.15	1.15		1.15
THYN1	0.000687	3.16304	1.15	1.15		1.15
TMEM237	0.0104	1.98297	-1.15		-1.15	1.15
TRHDE	0.0397	1.40121	1.15	1.15		1.15
TTLL11	0.0352	1.45346	1.15	1.15		1.15
UBE2Q2	0.0293	1.53313	1.15	1.15		1.15
WIF1	0.00171	2.767	-1.15		-1.15	1.15
ZMYM2	0.0279	1.5544	1.15	1.15		1.15
ZNF195	0.00518	2.28567	1.15	1.15		1.15
ZP2	0.00458	2.33913	-1.15		-1.15	1.15
ACOT7	0.00575	2.24033	1.14	1.14		1.14
AMN1	0.000783	3.10624	1.14	1.14		1.14
ARF3	4.88e-05	4.31158	-1.14		-1.14	1.14
ARMC10	0.0273	1.56384	1.14	1.14		1.14
ATXN3	0.00439	2.35754	1.14	1.14		1.14
CCDC170	0.0182	1.73993	-1.14		-1.14	1.14
CDH26	0.00442	2.35458	-1.14		-1.14	1.14
CDON	0.0185	1.73283	-1.14		-1.14	1.14
CXADR	0.0219	1.65956	-1.14		-1.14	1.14
DDX50	0.0228	1.64207	1.14	1.14		1.14
DENND4C	0.00278	2.55596	-1.14		-1.14	1.14
DMRTA1	0.00223	2.6517	-1.14		-1.14	1.14
FRYL	0.00837	2.07727	1.14	1.14		1.14
G2E3	0.0161	1.79317	-1.14		-1.14	1.14
GABRA3	0.0152	1.81816	1.14	1.14		1.14
GPR22	0.0221	1.65561	1.14	1.14		1.14
HIGD1A	0.00261	2.58336	1.14	1.14		1.14
HS6ST2	0.00368	2.43415	1.14	1.14		1.14
KIAA1467	0.0264	1.5784	1.14	1.14		1.14
KIAA1704	0.000438	3.35853	1.14	1.14		1.14
LACE1	0.00689	2.16178	1.14	1.14		1.14
LOC100506294	0.01	2	1.14	1.14		1.14
LRRTM1	0.00795	2.09963	1.14	1.14		1.14
MAT2B	0.0017	2.76955	-1.14		-1.14	1.14
MEG3	0.00595	2.22548	1.14	1.14		1.14
NAPB	0.014	1.85387	1.14	1.14		1.14
NBR2	0.029	1.5376	-1.14		-1.14	1.14
NF2	0.024	1.61979	1.14	1.14		1.14
POLR3A	0.00338	2.47108	1.14	1.14		1.14
RCC1|SNHG3|SNORA73A	0.00144	2.84164	-1.14		-1.14	1.14
RNF17	0.00323	2.4908	-1.14		-1.14	1.14
SKA2	0.00536	2.27084	-1.14		-1.14	1.14
SLC33A1	0.00306	2.51428	1.14	1.14		1.14
SLC35A1	0.0181	1.74232	1.14	1.14		1.14
SRSF7	0.0233	1.63264	-1.14		-1.14	1.14
STRBP|MIR600|MIR600HG	0.011	1.95861	1.14	1.14		1.14
SUPT16H	0.0109	1.96257	1.14	1.14		1.14
SYT4	0.00992	2.00349	1.14	1.14		1.14
TMC5	0.000403	3.39469	-1.14		-1.14	1.14
TOMM20	0.029	1.5376	1.14	1.14		1.14
TRAPPC6B	0.0151	1.82102	1.14	1.14		1.14
UBE4A	0.00897	2.04721	1.14	1.14		1.14
ZFAND1	0.0363	1.44009	1.14	1.14		1.14
ZNF441	0.00133	2.87615	1.14	1.14		1.14
ADAD1	0.021	1.67778	-1.13		-1.13	1.13
ADD3	0.0358	1.44612	-1.13		-1.13	1.13
C5orf34	0.0179	1.74715	-1.13		-1.13	1.13
CDH12	0.0462	1.33536	1.13	1.13		1.13
CEP97	0.000486	3.31336	1.13	1.13		1.13
COX5B	6.81e-05	4.16685	1.13	1.13		1.13
CRBN	8.37e-05	4.07727	1.13	1.13		1.13
CTAGE4	0.0446	1.35067	-1.13		-1.13	1.13
DNAH5	0.00745	2.12784	-1.13		-1.13	1.13
DOCK3	0.000913	3.03953	1.13	1.13		1.13
DPPA3|DPPA3P2	0.000226	3.64589	-1.13		-1.13	1.13
HERC2P2	0.00611	2.21396	-1.13		-1.13	1.13
HERC2P9	0.00611	2.21396	-1.13		-1.13	1.13
INHBA	0.0408	1.38934	1.13	1.13		1.13
IQSEC3|LOC100653339	0.0016	2.79588	1.13	1.13		1.13
KIF25	0.014	1.85387	-1.13		-1.13	1.13
LGALS8	0.0192	1.7167	1.13	1.13		1.13
LIN9	0.0164	1.78516	1.13	1.13		1.13
LOC100506674	1.28e-05	4.89279	1.13	1.13		1.13
LRRC70|IPO11	0.00167	2.77728	1.13	1.13		1.13
LSM1	0.00843	2.07417	1.13	1.13		1.13
MIR100HG	0.00448	2.34872	1.13	1.13		1.13
MRPL21	0.0177	1.75203	-1.13		-1.13	1.13
NAMPT	0.0209	1.67985	1.13	1.13		1.13
NARS	0.00376	2.42481	1.13	1.13		1.13
NBPF14	0.00445	2.35164	-1.13		-1.13	1.13
NOL11	0.0166	1.77989	-1.13		-1.13	1.13
PHF20	0.0104	1.98297	1.13	1.13		1.13
PIK3R4	0.00389	2.41005	-1.13		-1.13	1.13
PPP4R2	0.0273	1.56384	-1.13		-1.13	1.13
ROBO1	2.12e-05	4.67366	1.13	1.13		1.13
SLC9A2	0.00196	2.70774	1.13	1.13		1.13
SNX10	0.00678	2.16877	1.13	1.13		1.13
SNX13	0.0127	1.8962	-1.13		-1.13	1.13
SUCLA2	0.0033	2.48149	1.13	1.13		1.13
TKT	0.00355	2.44977	-1.13		-1.13	1.13
TOPBP1	0.0208	1.68194	-1.13		-1.13	1.13
TRBV20-1|TRBV23-1|TRBV24-1|TRBV28|TRBJ2-1|TRBJ2-2|TRBJ2-3|TRBJ2-4|TRBJ2-5|TRBJ2-6|TRBJ2-7|TRBC2	0.0162	1.79048	1.13	1.13		1.13
UNC79	0.00276	2.55909	1.13	1.13		1.13
ACO1	0.0233	1.63264	-1.12		-1.12	1.12
AKAP2|PALM2|PALM2-AKAP2	0.0156	1.80688	1.12	1.12		1.12
ANKZF1	0.042	1.37675	1.12	1.12		1.12
ARL8B	0.022	1.65758	1.12	1.12		1.12
ATRN	0.0364	1.4389	1.12	1.12		1.12
C16orf73|LINC00254	0.0161	1.79317	-1.12		-1.12	1.12
CAMK1D|LOC283070	0.0262	1.5817	1.12	1.12		1.12
CLNK	0.00167	2.77728	1.12	1.12		1.12
DDX60L	0.0211	1.67572	-1.12		-1.12	1.12
DHRS9	0.0434	1.36251	-1.12		-1.12	1.12
DNAH8	0.0126	1.89963	-1.12		-1.12	1.12
DYNC1H1	0.0138	1.86012	1.12	1.12		1.12
ERAP2	0.00196	2.70774	1.12	1.12		1.12
FAM78A	0.045	1.34679	1.12	1.12		1.12
FOXA2	0.00774	2.11126	-1.12		-1.12	1.12
GPR89A|GPR89B	0.0108	1.96658	1.12	1.12		1.12
GPR89C|GPR89B|GPR89A	0.0108	1.96658	1.12	1.12		1.12
IFIT3	0.0266	1.57512	1.12	1.12		1.12
JMJD1C	0.0147	1.83268	-1.12		-1.12	1.12
KIAA0825	0.0292	1.53462	1.12	1.12		1.12
LCLAT1	0.00027	3.56864	1.12	1.12		1.12
LDLR	0.0125	1.90309	1.12	1.12		1.12
MBIP	0.0445	1.35164	1.12	1.12		1.12
MOB4|HSPE1-MOB4	0.00097	3.01323	1.12	1.12		1.12
OLA1	0.00498	2.30277	1.12	1.12		1.12
PART1	0.0287	1.54212	1.12	1.12		1.12
PRF1	0.0135	1.86967	1.12	1.12		1.12
QPCT	0.00899	2.04624	1.12	1.12		1.12
RNF128	0.00868	2.06148	1.12	1.12		1.12
SEC23IP	0.00103	2.98716	1.12	1.12		1.12
SNORD113-4|LOC100507242	0.00217	2.66354	1.12	1.12		1.12
SNTG1	0.000758	3.12033	1.12	1.12		1.12
TMEM62	0.0122	1.91364	-1.12		-1.12	1.12
TSPAN2	0.000393	3.40561	1.12	1.12		1.12
TUBB4B	0.00238	2.62342	1.12	1.12		1.12
VGLL1	0.0159	1.7986	1.12	1.12		1.12
ZFC3H1	0.0155	1.80967	1.12	1.12		1.12
AASDHPPT	0.0188	1.72584	1.11	1.11		1.11
ADD2	0.0158	1.80134	-1.11		-1.11	1.11
ASNS	0.0248	1.60555	1.11	1.11		1.11
ATP6V1E1	0.0142	1.84771	1.11	1.11		1.11
AUH	0.00277	2.55752	1.11	1.11		1.11
BCL2L14	0.000524	3.28067	-1.11		-1.11	1.11
C11orf65	0.00125	2.90309	-1.11		-1.11	1.11
C18orf25	0.00788	2.10347	1.11	1.11		1.11
CASD1	0.0324	1.48945	1.11	1.11		1.11
CC2D2A	0.0314	1.50307	-1.11		-1.11	1.11
CERKL	0.00412	2.3851	1.11	1.11		1.11
CLSTN3	0.0172	1.76447	1.11	1.11		1.11
COL24A1	0.00271	2.56703	-1.11		-1.11	1.11
DNAH11	0.00637	2.19586	-1.11		-1.11	1.11
DRP2	0.00393	2.40561	1.11	1.11		1.11
DYNC1I1	0.0492	1.30803	1.11	1.11		1.11
DYNC1LI1	0.000324	3.48945	1.11	1.11		1.11
EEF1E1	0.00216	2.66555	1.11	1.11		1.11
ENPP5	0.00257	2.59007	1.11	1.11		1.11
EXOC6B	0.0131	1.88273	1.11	1.11		1.11
EXTL2	0.0139	1.85699	1.11	1.11		1.11
FAM210A	0.00707	2.15058	-1.11		-1.11	1.11
GOLGA6L10	0.00563	2.24949	1.11	1.11		1.11
GOLGA6L10|GOLGA6L3	0.00563	2.24949	1.11	1.11		1.11
GOLGA6L4	0.00563	2.24949	1.11	1.11		1.11
GOLGA6L5	0.00563	2.24949	1.11	1.11		1.11
GOLGA6L9|GOLGA6L3	0.00563	2.24949	1.11	1.11		1.11
GPR18	0.00197	2.70553	-1.11		-1.11	1.11
HOMER1	0.0335	1.47496	1.11	1.11		1.11
HPRT1	0.0382	1.41794	1.11	1.11		1.11
HS3ST2	0.0395	1.4034	1.11	1.11		1.11
HSPA4L	0.00729	2.13727	1.11	1.11		1.11
IMPG1	0.0392	1.40671	-1.11		-1.11	1.11
INTS10	0.00121	2.91721	-1.11		-1.11	1.11
LIPH	0.000248	3.60555	-1.11		-1.11	1.11
LMBRD1	0.0287	1.54212	1.11	1.11		1.11
LOC100130855	0.00991	2.00393	-1.11		-1.11	1.11
METTL21D	0.00494	2.30627	-1.11		-1.11	1.11
MFSD9	0.00833	2.07935	-1.11		-1.11	1.11
MIA3	0.0133	1.87615	1.11	1.11		1.11
NAPA	0.00131	2.88273	1.11	1.11		1.11
NMNAT2	0.0324	1.48945	1.11	1.11		1.11
NTNG1	0.0208	1.68194	1.11	1.11		1.11
PATE2	0.011	1.95861	-1.11		-1.11	1.11
PCDH7	0.0248	1.60555	1.11	1.11		1.11
PCLO	0.0176	1.75449	1.11	1.11		1.11
PLBD2	0.035	1.45593	1.11	1.11		1.11
POPDC3	0.0237	1.62525	1.11	1.11		1.11
RAP1GDS1	0.0233	1.63264	-1.11		-1.11	1.11
RGS21	0.00166	2.77989	-1.11		-1.11	1.11
SEL1L	0.0173	1.76195	1.11	1.11		1.11
SEMA7A	0.0175	1.75696	1.11	1.11		1.11
SGIP1	0.0193	1.71444	1.11	1.11		1.11
SPATS1	0.014	1.85387	-1.11		-1.11	1.11
SRPR	0.0336	1.47366	1.11	1.11		1.11
STXBP5L	0.0102	1.9914	1.11	1.11		1.11
TFPI	0.00103	2.98716	-1.11		-1.11	1.11
TSPAN13	0.0134	1.8729	1.11	1.11		1.11
UROD	0.00893	2.04915	1.11	1.11		1.11
USP11	0.0443	1.3536	1.11	1.11		1.11
ABCA6	0.0285	1.54516	1.1	1.1		1.1
ADSL	0.046	1.33724	-1.1		-1.1	1.1
AQPEP	0.0308	1.51145	-1.1		-1.1	1.1
ARHGAP11A	0.000111	3.95468	-1.1		-1.1	1.1
ATP6V1D	0.0213	1.67162	1.1	1.1		1.1
C3orf77	3.27e-05	4.48545	1.1	1.1		1.1
CD47	0.0131	1.88273	1.1	1.1		1.1
CDKL5	0.0403	1.39469	1.1	1.1		1.1
CNOT7	0.0362	1.44129	1.1	1.1		1.1
DEPDC1B	0.0329	1.4828	1.1	1.1		1.1
DNM1L	0.00573	2.24185	1.1	1.1		1.1
DPY19L2P2	0.0026	2.58503	1.1	1.1		1.1
DUSP27	0.00167	2.77728	-1.1		-1.1	1.1
FAM135A	0.0271	1.56703	-1.1		-1.1	1.1
FAP	0.0434	1.36251	1.1	1.1		1.1
FARSB	0.00509	2.29328	1.1	1.1		1.1
FBXL21	0.0196	1.70774	1.1	1.1		1.1
FCF1	0.0188	1.72584	-1.1		-1.1	1.1
GNAS	0.0451	1.34582	1.1	1.1		1.1
GSS	0.0206	1.68613	1.1	1.1		1.1
HDAC9	0.00474	2.32422	-1.1		-1.1	1.1
METTL15	0.0237	1.62525	-1.1		-1.1	1.1
MMP8	0.0429	1.36754	-1.1		-1.1	1.1
MX2	0.00205	2.68825	-1.1		-1.1	1.1
NAALADL2	0.0333	1.47756	1.1	1.1		1.1
NDUFS4	0.000323	3.4908	1.1	1.1		1.1
NENF	0.00448	2.34872	-1.1		-1.1	1.1
NRIP3	0.000358	3.44612	1.1	1.1		1.1
NUFIP1	0.0119	1.92445	-1.1		-1.1	1.1
PASD1	0.0247	1.6073	1.1	1.1		1.1
PIGN	0.0222	1.65365	1.1	1.1		1.1
PMPCA	0.00029	3.5376	1.1	1.1		1.1
PRKG1	0.000792	3.10127	-1.1		-1.1	1.1
PSMD13	0.0155	1.80967	1.1	1.1		1.1
RBM5	0.0189	1.72354	-1.1		-1.1	1.1
RFK	0.00195	2.70997	1.1	1.1		1.1
ROBO2	0.0217	1.66354	1.1	1.1		1.1
SETD2	0.00219	2.65956	1.1	1.1		1.1
SLC38A4	0.00502	2.2993	-1.1		-1.1	1.1
SMCHD1	0.0101	1.99568	1.1	1.1		1.1
SNAP91	0.0233	1.63264	1.1	1.1		1.1
ST7|ST7-OT4|ST7-OT3	0.0111	1.95468	-1.1		-1.1	1.1
SUPT7L	0.00901	2.04528	1.1	1.1		1.1
SUSD4	0.0024	2.61979	1.1	1.1		1.1
TMPRSS2	0.0127	1.8962	-1.1		-1.1	1.1
TMTC1	0.00747	2.12668	1.1	1.1		1.1
TPT1	0.0114	1.9431	1.1	1.1		1.1
TUBA4B	0.00915	2.03858	1.1	1.1		1.1
TUBB2A	0.00187	2.72816	1.1	1.1		1.1
UCHL1	0.0135	1.86967	1.1	1.1		1.1
UMPS	0.00601	2.22113	-1.1		-1.1	1.1
VPS13D	0.00664	2.17783	1.1	1.1		1.1
ZC3HC1	0.0218	1.66154	-1.1		-1.1	1.1
ACSL4	0.000439	3.35754	1.09	1.09		1.09
ADAM18	0.0469	1.32883	-1.09		-1.09	1.09
ADH4	0.0288	1.54061	-1.09		-1.09	1.09
AKAP9	0.047	1.3279	-1.09		-1.09	1.09
ANKRD13C	0.0185	1.73283	1.09	1.09		1.09
ARAP3	0.00134	2.8729	-1.09		-1.09	1.09
ARHGAP19	0.0263	1.58004	-1.09		-1.09	1.09
ATP2A2	0.0129	1.88941	1.09	1.09		1.09
ATP7B	0.0377	1.42366	1.09	1.09		1.09
BAIAP3	0.00463	2.33442	-1.09		-1.09	1.09
BEND5	0.00786	2.10458	1.09	1.09		1.09
C10orf100	0.000907	3.04239	-1.09		-1.09	1.09
C3orf30	0.0246	1.60906	-1.09		-1.09	1.09
C4B|C4A|LOC100293534	0.0465	1.33255	-1.09		-1.09	1.09
CAPZA2	0.0107	1.97062	1.09	1.09		1.09
CCT4	0.00581	2.23582	1.09	1.09		1.09
CDH13	0.0117	1.93181	1.09	1.09		1.09
CDKL2	0.0347	1.45967	1.09	1.09		1.09
CEP95	0.00123	2.91009	-1.09		-1.09	1.09
CYFIP2	0.0253	1.59688	1.09	1.09		1.09
FBXO11	0.00309	2.51004	-1.09		-1.09	1.09
GSDMB	0.00291	2.53611	1.09	1.09		1.09
HINT1	0.0327	1.48545	1.09	1.09		1.09
HSD17B4	0.033	1.48149	1.09	1.09		1.09
IARS	0.00441	2.35556	1.09	1.09		1.09
KCNMA1	0.0117	1.93181	1.09	1.09		1.09
KIAA1377	0.0144	1.84164	-1.09		-1.09	1.09
KIF3B	0.000225	3.64782	1.09	1.09		1.09
KPNA5	0.00099	3.00436	1.09	1.09		1.09
KRT222	0.00849	2.07109	1.09	1.09		1.09
LAMA4	0.0382	1.41794	-1.09		-1.09	1.09
LMLN	0.0298	1.52578	1.09	1.09		1.09
LOC731789	0.0115	1.9393	-1.09		-1.09	1.09
LTA4H	0.0417	1.37986	1.09	1.09		1.09
MCM6	0.0269	1.57025	1.09	1.09		1.09
MMP3	0.00576	2.23958	1.09	1.09		1.09
MRC1	0.00255	2.59346	-1.09		-1.09	1.09
MSMO1	0.0145	1.83863	1.09	1.09		1.09
PIK3CB	0.0124	1.90658	1.09	1.09		1.09
PRDM11	0.000684	3.16494	-1.09		-1.09	1.09
PSMA2	0.0146	1.83565	1.09	1.09		1.09
RAF1	0.0163	1.78781	-1.09		-1.09	1.09
SAT1	0.0139	1.85699	1.09	1.09		1.09
SH3GL2	0.0158	1.80134	1.09	1.09		1.09
SNCA	0.0279	1.5544	1.09	1.09		1.09
SPATS2L	0.00174	2.75945	-1.09		-1.09	1.09
SPTAN1	0.0448	1.34872	1.09	1.09		1.09
ST7L	0.000552	3.25806	1.09	1.09		1.09
SYAP1	0.0216	1.66555	1.09	1.09		1.09
SYN1	0.0401	1.39686	1.09	1.09		1.09
TAB2	0.00146	2.83565	-1.09		-1.09	1.09
THY1	0.0288	1.54061	1.09	1.09		1.09
TMEM108	0.00986	2.00612	-1.09		-1.09	1.09
TMEM48	0.0473	1.32514	-1.09		-1.09	1.09
TPD52L1	0.0177	1.75203	-1.09		-1.09	1.09
TRAIP	0.0027	2.56864	-1.09		-1.09	1.09
UBE2N	0.0244	1.61261	1.09	1.09		1.09
VAC14	0.00351	2.45469	-1.09		-1.09	1.09
ZFAND2A	0.00155	2.80967	1.09	1.09		1.09
ZNF407	0.0192	1.7167	1.09	1.09		1.09
ADAP2	0.0339	1.4698	-1.08		-1.08	1.08
ARHGEF10	0.0401	1.39686	1.08	1.08		1.08
ART3	0.0164	1.78516	1.08	1.08		1.08
ATP6V0B	0.000591	3.22841	1.08	1.08		1.08
C12orf51	0.00527	2.27819	1.08	1.08		1.08
C1orf85	0.00297	2.52724	1.08	1.08		1.08
CARS	0.0336	1.47366	1.08	1.08		1.08
CASP12	0.0114	1.9431	1.08	1.08		1.08
CDH18	0.00352	2.45346	1.08	1.08		1.08
CIAPIN1	0.00105	2.97881	1.08	1.08		1.08
CLEC2A	0.00878	2.05651	-1.08		-1.08	1.08
CNKSR1	0.0199	1.70115	-1.08		-1.08	1.08
CSTF3	0.0495	1.30539	1.08	1.08		1.08
CTH	0.00442	2.35458	1.08	1.08		1.08
DCP1A	0.0047	2.3279	1.08	1.08		1.08
DCTN1	0.0398	1.40012	1.08	1.08		1.08
DLGAP1	0.0162	1.79048	1.08	1.08		1.08
DNAH12	0.0472	1.32606	1.08	1.08		1.08
DNM3	0.00346	2.46092	1.08	1.08		1.08
EIF1AX	0.0199	1.70115	1.08	1.08		1.08
FAM76B	0.00588	2.23062	-1.08		-1.08	1.08
GKAP1	0.0133	1.87615	-1.08		-1.08	1.08
GLT8D1	0.00559	2.25259	-1.08		-1.08	1.08
GYG1	0.0236	1.62709	1.08	1.08		1.08
HMGB1	0.0296	1.52871	-1.08		-1.08	1.08
IL23R	0.00616	2.21042	-1.08		-1.08	1.08
KIAA0947	0.0129	1.88941	1.08	1.08		1.08
KIF13A	0.00368	2.43415	-1.08		-1.08	1.08
LIG4	0.00762	2.11805	1.08	1.08		1.08
LOC100506071	0.036	1.4437	-1.08		-1.08	1.08
LRRFIP2	0.0104	1.98297	-1.08		-1.08	1.08
MADD	0.0144	1.84164	1.08	1.08		1.08
NARS2	0.0164	1.78516	-1.08		-1.08	1.08
OFCC1	0.00452	2.34486	1.08	1.08		1.08
OGFOD1	0.0045	2.34679	1.08	1.08		1.08
PCMTD1	0.0357	1.44733	-1.08		-1.08	1.08
PEX11B	0.0187	1.72816	1.08	1.08		1.08
PHACTR1	0.0129	1.88941	1.08	1.08		1.08
PTS	0.0195	1.70997	1.08	1.08		1.08
RAB1A	0.00285	2.54516	1.08	1.08		1.08
RAB27B	0.0387	1.41229	1.08	1.08		1.08
RAB3GAP1	0.00204	2.69037	1.08	1.08		1.08
RAP1GAP2	0.0289	1.5391	1.08	1.08		1.08
RMST	0.00528	2.27737	-1.08		-1.08	1.08
RPSA|SNORA62|SNORA6	0.0264	1.5784	1.08	1.08		1.08
RTF1	0.0183	1.73755	1.08	1.08		1.08
SAMD3	0.0126	1.89963	-1.08		-1.08	1.08
SLC1A6	0.00522	2.28233	1.08	1.08		1.08
SLC25A4	0.0204	1.69037	1.08	1.08		1.08
SLC7A11	0.0366	1.43652	-1.08		-1.08	1.08
SMPX	0.00169	2.77211	1.08	1.08		1.08
SPARCL1	0.000619	3.20831	1.08	1.08		1.08
SSX2IP	0.0249	1.6038	1.08	1.08		1.08
STRBP	0.0177	1.75203	1.08	1.08		1.08
TBC1D9	0.00932	2.03058	1.08	1.08		1.08
TEX21P	0.0187	1.72816	-1.08		-1.08	1.08
TNFSF18	0.0186	1.73049	1.08	1.08		1.08
USP14	0.0224	1.64975	1.08	1.08		1.08
WBP2	0.0165	1.78252	1.08	1.08		1.08
ZDHHC5	0.00753	2.12321	1.08	1.08		1.08
ZMAT4	0.0225	1.64782	1.08	1.08		1.08
ZNF665	0.00139	2.85699	-1.08		-1.08	1.08
ACLY	0.00635	2.19723	1.07	1.07		1.07
ACTG1	0.0314	1.50307	1.07	1.07		1.07
ACTR10	0.0141	1.85078	1.07	1.07		1.07
AMPH	0.0479	1.31966	1.07	1.07		1.07
AP1G1	0.00257	2.59007	1.07	1.07		1.07
APLP2	0.00656	2.1831	1.07	1.07		1.07
ATG2B	0.0077	2.11351	1.07	1.07		1.07
ATP8A1	0.0288	1.54061	1.07	1.07		1.07
ATXN8OS	0.000644	3.19111	1.07	1.07		1.07
AZIN1	0.0275	1.56067	-1.07		-1.07	1.07
C10orf128	0.0166	1.77989	-1.07		-1.07	1.07
CAMK2A	0.00997	2.0013	1.07	1.07		1.07
CCM2	0.00105	2.97881	-1.07		-1.07	1.07
CDK5	0.0406	1.39147	1.07	1.07		1.07
CEP135	0.0102	1.9914	-1.07		-1.07	1.07
CHRNA7|CHRFAM7A	0.0011	2.95861	-1.07		-1.07	1.07
CIT|MIR1178	0.00176	2.75449	1.07	1.07		1.07
CLSTN1	0.0214	1.66959	1.07	1.07		1.07
COL9A1	8.55e-05	4.06803	-1.07		-1.07	1.07
CP	0.00317	2.49894	-1.07		-1.07	1.07
CTSA	0.00929	2.03198	1.07	1.07		1.07
CYP2C19	0.0252	1.5986	-1.07		-1.07	1.07
DCT	0.011	1.95861	-1.07		-1.07	1.07
DGKE	0.000313	3.50446	1.07	1.07		1.07
DNAH17	0.0137	1.86328	-1.07		-1.07	1.07
DOCK11	0.028	1.55284	1.07	1.07		1.07
ELL2	0.0109	1.96257	1.07	1.07		1.07
ENTPD6	0.0207	1.68403	-1.07		-1.07	1.07
FMR1-AS1|FMR1-AS	0.00123	2.91009	1.07	1.07		1.07
HLTF	0.0211	1.67572	1.07	1.07		1.07
IQCA1	0.00454	2.34294	-1.07		-1.07	1.07
KCNA2	0.00567	2.24642	1.07	1.07		1.07
LOC100506731	0.00727	2.13847	-1.07		-1.07	1.07
LTBP1	0.0108	1.96658	-1.07		-1.07	1.07
LYST	0.0348	1.45842	-1.07		-1.07	1.07
MAN2A1	0.00457	2.34008	1.07	1.07		1.07
METTL18	0.00392	2.40671	1.07	1.07		1.07
MICAL2	0.0191	1.71897	1.07	1.07		1.07
MRPS7	0.0102	1.9914	1.07	1.07		1.07
MT1M	0.0248	1.60555	-1.07		-1.07	1.07
MTPAP|LOC729668	0.00974	2.01144	1.07	1.07		1.07
MYSM1	0.0235	1.62893	1.07	1.07		1.07
NBPF10|LOC100506032|NBPF9|NBPF7|NBPF12|NBPF16|NBPF1	0.00975	2.011	-1.07		-1.07	1.07
NDUFB8|SEC31B	0.0227	1.64397	-1.07		-1.07	1.07
NEK2	0.00132	2.87943	1.07	1.07		1.07
NOL6	0.00314	2.50307	1.07	1.07		1.07
NXF2B|NXF2	0.0244	1.61261	-1.07		-1.07	1.07
NXF5	0.0244	1.61261	-1.07		-1.07	1.07
PIP5K1B	0.0166	1.77989	1.07	1.07		1.07
PPARGC1A	0.00901	2.04528	1.07	1.07		1.07
PSMD10	0.000153	3.81531	1.07	1.07		1.07
PSMD2	0.00664	2.17783	1.07	1.07		1.07
PTCD3	0.00592	2.22768	1.07	1.07		1.07
RAD54B|FSBP	0.0105	1.97881	1.07	1.07		1.07
RALGAPA1	0.0122	1.91364	-1.07		-1.07	1.07
RASGEF1B	0.0113	1.94692	1.07	1.07		1.07
RBMS1|MIR4785	0.0115	1.9393	1.07	1.07		1.07
RINT1	0.0187	1.72816	1.07	1.07		1.07
RPS24	0.00475	2.32331	-1.07		-1.07	1.07
SEZ6L2	0.00667	2.17587	1.07	1.07		1.07
SLC9A1	0.0173	1.76195	1.07	1.07		1.07
SVOP	0.0482	1.31695	1.07	1.07		1.07
TBC1D5	0.00303	2.51856	-1.07		-1.07	1.07
TMEM232	0.0143	1.84466	-1.07		-1.07	1.07
TMEM241	0.0448	1.34872	1.07	1.07		1.07
TRAPPC11	0.0218	1.66154	-1.07		-1.07	1.07
TRAT1	0.00402	2.39577	-1.07		-1.07	1.07
UBAP1	0.0252	1.5986	1.07	1.07		1.07
UBR3	0.0187	1.72816	1.07	1.07		1.07
WBSCR17	0.00956	2.01954	1.07	1.07		1.07
YEATS4	0.0131	1.88273	1.07	1.07		1.07
ZNF491	0.0172	1.76447	-1.07		-1.07	1.07
ZNF501	0.0164	1.78516	-1.07		-1.07	1.07
ADCY10	0.000352	3.45346	1.06	1.06		1.06
ATP1B3	0.0169	1.77211	1.06	1.06		1.06
BCAS2	0.000285	3.54516	1.06	1.06		1.06
BRIP1	0.00948	2.02319	-1.06		-1.06	1.06
CBWD1	0.0428	1.36856	-1.06		-1.06	1.06
CBWD2|CBWD1	0.0428	1.36856	-1.06		-1.06	1.06
CBWD3|CBWD7|CBWD5	0.0428	1.36856	-1.06		-1.06	1.06
CBWD5|CBWD3|LOC100653334|CBWD7	0.0428	1.36856	-1.06		-1.06	1.06
CBWD6	0.0428	1.36856	-1.06		-1.06	1.06
CBWD7	0.0428	1.36856	-1.06		-1.06	1.06
CD163	0.0352	1.45346	-1.06		-1.06	1.06
CDH6	0.00522	2.28233	1.06	1.06		1.06
COPS2	0.000129	3.88941	1.06	1.06		1.06
CSE1L	0.00735	2.13371	1.06	1.06		1.06
DCAF17	0.000229	3.64016	-1.06		-1.06	1.06
EZR	0.0173	1.76195	-1.06		-1.06	1.06
GALNT7	0.00426	2.37059	-1.06		-1.06	1.06
GFRA2	0.0155	1.80967	1.06	1.06		1.06
GNG12-AS1	0.00076	3.11919	1.06	1.06		1.06
GNL3|SNORD19B	0.00339	2.4698	-1.06		-1.06	1.06
HERC4	0.0159	1.7986	1.06	1.06		1.06
IFT80	0.00218	2.66154	-1.06		-1.06	1.06
KDELC1	0.0154	1.81248	1.06	1.06		1.06
KLF12	3.55e-05	4.44977	1.06	1.06		1.06
LAMP5	0.0186	1.73049	1.06	1.06		1.06
LRFN5	0.0156	1.80688	1.06	1.06		1.06
LRRC16B	0.00674	2.17134	1.06	1.06		1.06
MAPK6	0.016	1.79588	1.06	1.06		1.06
MAPRE2	0.0145	1.83863	1.06	1.06		1.06
MARK3	0.031	1.50864	-1.06		-1.06	1.06
MEP1B	0.00334	2.47625	-1.06		-1.06	1.06
NAV2	0.00443	2.3536	-1.06		-1.06	1.06
NEDD4	0.0179	1.74715	1.06	1.06		1.06
NLGN4Y	0.0385	1.41454	-1.06		-1.06	1.06
ODF1	0.00713	2.14691	-1.06		-1.06	1.06
PAXIP1	0.0302	1.51999	-1.06		-1.06	1.06
PHC1	0.00316	2.50031	-1.06		-1.06	1.06
PHF16	0.00365	2.43771	-1.06		-1.06	1.06
PLK2	0.0372	1.42946	1.06	1.06		1.06
PXDNL	0.00778	2.10902	1.06	1.06		1.06
RSPH3	0.00447	2.34969	1.06	1.06		1.06
SAMD12	0.0493	1.30715	1.06	1.06		1.06
SLC39A14	0.0483	1.31605	1.06	1.06		1.06
SMARCD1	0.000609	3.21538	1.06	1.06		1.06
STK33	0.00976	2.01055	-1.06		-1.06	1.06
STRC	0.00311	2.50724	-1.06		-1.06	1.06
SUB1	1.79e-05	4.74715	1.06	1.06		1.06
THAP9	0.00629	2.20135	-1.06		-1.06	1.06
USP9X	0.0247	1.6073	1.06	1.06		1.06
VRK2	0.00805	2.0942	-1.06		-1.06	1.06
WBP11	0.0453	1.3439	1.06	1.06		1.06
WDR20	0.0152	1.81816	-1.06		-1.06	1.06
WDR78	0.0138	1.86012	1.06	1.06		1.06
ACO2	0.0139	1.85699	1.05	1.05		1.05
AFG3L2	0.00535	2.27165	1.05	1.05		1.05
ANKRD10	0.00612	2.21325	1.05	1.05		1.05
ARL13B	0.0374	1.42713	-1.05		-1.05	1.05
ARL5B	0.00177	2.75203	1.05	1.05		1.05
ATF6	0.0349	1.45717	1.05	1.05		1.05
BHLHE40	0.00575	2.24033	1.05	1.05		1.05
BUB1	0.00579	2.23732	-1.05		-1.05	1.05
C9orf43	0.00711	2.14813	-1.05		-1.05	1.05
CCT7	0.00791	2.10182	1.05	1.05		1.05
CEND1	0.0158	1.80134	1.05	1.05		1.05
DGKI	0.000489	3.31069	-1.05		-1.05	1.05
DOCK4	0.0339	1.4698	1.05	1.05		1.05
EXOSC9	0.00291	2.53611	-1.05		-1.05	1.05
FKBP8	0.0152	1.81816	1.05	1.05		1.05
FMO2	0.00643	2.19179	-1.05		-1.05	1.05
GK5	0.03	1.52288	-1.05		-1.05	1.05
GPM6A	0.00146	2.83565	1.05	1.05		1.05
GRHL2	0.00625	2.20412	1.05	1.05		1.05
GRPEL2	0.00487	2.31247	1.05	1.05		1.05
HIP1	0.000536	3.27084	1.05	1.05		1.05
HIST1H2BD	0.0202	1.69465	1.05	1.05		1.05
KIF20B	0.00485	2.31426	-1.05		-1.05	1.05
LEPR|LEPROT	0.0311	1.50724	1.05	1.05		1.05
LHFPL3-AS1	0.00512	2.29073	-1.05		-1.05	1.05
LPPR5	0.00902	2.04479	1.05	1.05		1.05
LRP12	0.0176	1.75449	1.05	1.05		1.05
MAP1B	0.0253	1.59688	1.05	1.05		1.05
MAP3K13	0.00722	2.14146	1.05	1.05		1.05
MARVELD2	0.043	1.36653	-1.05		-1.05	1.05
MEAF6	0.0349	1.45717	1.05	1.05		1.05
MID2	3.12e-05	4.50585	1.05	1.05		1.05
MOAP1	0.0203	1.6925	1.05	1.05		1.05
MORF4L1	0.00827	2.08249	1.05	1.05		1.05
MYBL1	0.0274	1.56225	-1.05		-1.05	1.05
MYCBP2	0.0417	1.37986	1.05	1.05		1.05
N4BP2	0.0062	2.20761	1.05	1.05		1.05
NIN	0.00529	2.27654	-1.05		-1.05	1.05
NSMAF	0.000354	3.451	1.05	1.05		1.05
OGDHL	0.00566	2.24718	1.05	1.05		1.05
PBX3	0.0309	1.51004	-1.05		-1.05	1.05
PCBP1-AS1	0.000678	3.16877	-1.05		-1.05	1.05
PEX1	0.0321	1.49349	1.05	1.05		1.05
PGK1|LOC100653302|LOC100652805	0.0193	1.71444	1.05	1.05		1.05
PHLDB2	0.015	1.82391	1.05	1.05		1.05
PHTF1	0.0372	1.42946	-1.05		-1.05	1.05
PIBF1	0.0333	1.47756	-1.05		-1.05	1.05
PITPNA	0.000283	3.54821	1.05	1.05		1.05
PPFIA2	0.00781	2.10735	1.05	1.05		1.05
PRKDC	0.00513	2.28988	1.05	1.05		1.05
PRMT8	0.0198	1.70333	1.05	1.05		1.05
PSMC6	0.021	1.67778	1.05	1.05		1.05
PTPRD	0.00778	2.10902	1.05	1.05		1.05
RANBP6	0.0264	1.5784	-1.05		-1.05	1.05
RARS	0.0297	1.52724	1.05	1.05		1.05
RSPO2	0.0319	1.49621	1.05	1.05		1.05
SERPINB9	0.0454	1.34294	1.05	1.05		1.05
SIAE	0.0424	1.37263	1.05	1.05		1.05
SLC17A8	0.018	1.74473	-1.05		-1.05	1.05
SMS	0.00191	2.71897	1.05	1.05		1.05
ST8SIA6	0.0095	2.02228	-1.05		-1.05	1.05
TCEA3	0.00581	2.23582	-1.05		-1.05	1.05
TCEB1	0.0219	1.65956	1.05	1.05		1.05
TCF4	0.00155	2.80967	1.05	1.05		1.05
TIRAP	0.00101	2.99568	-1.05		-1.05	1.05
TMEM30A	0.0077	2.11351	1.05	1.05		1.05
TPK1	0.00163	2.78781	1.05	1.05		1.05
TTC29	0.0145	1.83863	-1.05		-1.05	1.05
UBB	0.0476	1.32239	1.05	1.05		1.05
UBE2D4	0.00232	2.63451	1.05	1.05		1.05
UTRN	0.000924	3.03433	-1.05		-1.05	1.05
VAV2	0.000322	3.49214	-1.05		-1.05	1.05
ZBTB20	0.002	2.69897	-1.05		-1.05	1.05
ANKRD29	0.0283	1.54821	1.04	1.04		1.04
ANXA7	0.0252	1.5986	1.04	1.04		1.04
APOOL	0.0469	1.32883	-1.04		-1.04	1.04
ASAP1	0.0332	1.47886	-1.04		-1.04	1.04
ATRX	0.0301	1.52143	-1.04		-1.04	1.04
C7orf69	0.00361	2.44249	-1.04		-1.04	1.04
CCDC67	0.00735	2.13371	1.04	1.04		1.04
CD101	0.00817	2.08778	-1.04		-1.04	1.04
CDCA2	0.00177	2.75203	-1.04		-1.04	1.04
CMAS	0.0285	1.54516	1.04	1.04		1.04
DDX26B	0.0111	1.95468	1.04	1.04		1.04
DNAH3	0.00191	2.71897	-1.04		-1.04	1.04
DNAH7	0.00206	2.68613	1.04	1.04		1.04
DNM1	0.0268	1.57187	1.04	1.04		1.04
E2F5	0.0271	1.56703	-1.04		-1.04	1.04
ENO2	0.0283	1.54821	1.04	1.04		1.04
FBXO9	0.00136	2.86646	-1.04		-1.04	1.04
FCAMR	0.0393	1.40561	-1.04		-1.04	1.04
FKBP1A	0.00449	2.34775	-1.04		-1.04	1.04
FONG	0.0098	2.00877	1.04	1.04		1.04
FOXP1	0.0146	1.83565	-1.04		-1.04	1.04
GORAB	0.00203	2.6925	-1.04		-1.04	1.04
IDH3B	0.00489	2.31069	1.04	1.04		1.04
IL17RB	0.0277	1.55752	-1.04		-1.04	1.04
LOC339298	0.00941	2.02641	-1.04		-1.04	1.04
LONRF3	0.0039	2.40894	1.04	1.04		1.04
MAP1A	0.0027	2.56864	1.04	1.04		1.04
MON2	0.0142	1.84771	1.04	1.04		1.04
NETO2	0.0211	1.67572	-1.04		-1.04	1.04
NOP58	0.0459	1.33819	1.04	1.04		1.04
NXPE4	0.0347	1.45967	-1.04		-1.04	1.04
OSTF1	0.00144	2.84164	1.04	1.04		1.04
OVCH1	0.0065	2.18709	1.04	1.04		1.04
PI4K2A	0.0111	1.95468	1.04	1.04		1.04
PI4KAP1	0.000682	3.16622	1.04	1.04		1.04
PLA2G7	0.00543	2.2652	1.04	1.04		1.04
PMCHL1	0.033	1.48149	-1.04		-1.04	1.04
POLR1C	0.00519	2.28483	-1.04		-1.04	1.04
PTH2R	0.0196	1.70774	1.04	1.04		1.04
PTPRJ|LOC100287223	0.0291	1.53611	1.04	1.04		1.04
RAB22A	0.000221	3.65561	1.04	1.04		1.04
RAD50	0.000546	3.26281	-1.04		-1.04	1.04
SEC61A2	0.00467	2.33068	1.04	1.04		1.04
SIL1	0.000823	3.0846	-1.04		-1.04	1.04
SLC25A32	0.0466	1.33161	1.04	1.04		1.04
SLC7A2	0.0325	1.48812	-1.04		-1.04	1.04
SMARCA1	0.0288	1.54061	1.04	1.04		1.04
STXBP3	0.0246	1.60906	1.04	1.04		1.04
TBX4	0.00989	2.0048	-1.04		-1.04	1.04
TCF20	0.0141	1.85078	-1.04		-1.04	1.04
TMPRSS12	0.0314	1.50307	-1.04		-1.04	1.04
TOMM5	0.00204	2.69037	-1.04		-1.04	1.04
TTBK2	0.00321	2.49349	1.04	1.04		1.04
TTC4	0.00542	2.266	-1.04		-1.04	1.04
UNC13C	0.0366	1.43652	1.04	1.04		1.04
USP13	0.0299	1.52433	-1.04		-1.04	1.04
USP54	0.00787	2.10403	1.04	1.04		1.04
ZIC2	0.00501	2.30016	-1.04		-1.04	1.04
ADAMTS12	0.0382	1.41794	1.03	1.03		1.03
ADH1C	0.00866	2.06248	-1.03		-1.03	1.03
AKAP6	0.000385	3.41454	1.03	1.03		1.03
AMICA1	0.000399	3.39903	-1.03		-1.03	1.03
ANGPT1	0.0136	1.86646	-1.03		-1.03	1.03
ARFGEF1	0.00299	2.52433	1.03	1.03		1.03
ARFGEF2	0.00436	2.36051	1.03	1.03		1.03
ARID5B	0.0174	1.75945	1.03	1.03		1.03
ASB13	0.0475	1.32331	-1.03		-1.03	1.03
ATXN1	0.00159	2.7986	1.03	1.03		1.03
BAZ2B	0.00669	2.17457	-1.03		-1.03	1.03
BMS1	0.00176	2.75449	1.03	1.03		1.03
C2orf78	0.00376	2.42481	1.03	1.03		1.03
C6orf118	0.0256	1.59176	-1.03		-1.03	1.03
CASKIN2	0.000302	3.51999	-1.03		-1.03	1.03
CCDC83	0.0182	1.73993	-1.03		-1.03	1.03
CDC20B	0.00298	2.52578	1.03	1.03		1.03
CITED2	0.0114	1.9431	1.03	1.03		1.03
COL11A1	0.00494	2.30627	-1.03		-1.03	1.03
COL21A1	7.1e-05	4.14874	-1.03		-1.03	1.03
DHDDS	0.00946	2.02411	-1.03		-1.03	1.03
DNAJB14	0.00848	2.0716	1.03	1.03		1.03
DPP4	0.00201	2.6968	1.03	1.03		1.03
DTL	0.0275	1.56067	1.03	1.03		1.03
DUSP9	0.00132	2.87943	-1.03		-1.03	1.03
EPHA4	0.0485	1.31426	1.03	1.03		1.03
ERBB3	0.0257	1.59007	-1.03		-1.03	1.03
GALNT13	0.0491	1.30892	1.03	1.03		1.03
GATC	0.00869	2.06098	1.03	1.03		1.03
GCC2	0.0403	1.39469	-1.03		-1.03	1.03
GLO1	0.00014	3.85387	1.03	1.03		1.03
GTPBP10	0.00341	2.46725	1.03	1.03		1.03
INSIG1	0.00675	2.1707	1.03	1.03		1.03
ITGB1BP1	0.0408	1.38934	1.03	1.03		1.03
KCNC3	0.0107	1.97062	1.03	1.03		1.03
KIF21A	0.0134	1.8729	1.03	1.03		1.03
LARP1B	0.00388	2.41117	-1.03		-1.03	1.03
LINC00113	0.0239	1.6216	1.03	1.03		1.03
LIPI	0.0192	1.7167	-1.03		-1.03	1.03
LRRC63	0.00953	2.02091	1.03	1.03		1.03
MCM4	0.0293	1.53313	1.03	1.03		1.03
MSH6	0.0272	1.56543	-1.03		-1.03	1.03
MUC21	0.0257	1.59007	-1.03		-1.03	1.03
MYO6	0.0467	1.33068	-1.03		-1.03	1.03
NBPF7	0.00102	2.9914	-1.03		-1.03	1.03
NEDD9	0.0155	1.80967	1.03	1.03		1.03
NKAIN3	0.027	1.56864	-1.03		-1.03	1.03
NUAK1	0.0103	1.98716	1.03	1.03		1.03
OR13C2	0.00572	2.2426	-1.03		-1.03	1.03
PARL	0.0035	2.45593	-1.03		-1.03	1.03
PDE1A	0.0438	1.35853	1.03	1.03		1.03
PICK1	0.00764	2.11691	1.03	1.03		1.03
PLA2G12A	0.000192	3.7167	-1.03		-1.03	1.03
RB1	0.0267	1.57349	1.03	1.03		1.03
RPH3A	0.0472	1.32606	1.03	1.03		1.03
RTN1	0.0412	1.3851	1.03	1.03		1.03
SCEL-AS1	0.0253	1.59688	-1.03		-1.03	1.03
SESN1	0.00397	2.40121	1.03	1.03		1.03
SLC9A7	0.0133	1.87615	1.03	1.03		1.03
SLU7	0.000129	3.88941	1.03	1.03		1.03
SMURF2	0.0206	1.68613	1.03	1.03		1.03
SPCS1	0.00442	2.35458	1.03	1.03		1.03
SPIN1	0.0133	1.87615	1.03	1.03		1.03
SPTLC2	0.00219	2.65956	1.03	1.03		1.03
SWT1	0.0322	1.49214	1.03	1.03		1.03
TMEM165	0.00276	2.55909	-1.03		-1.03	1.03
TTC18	0.0124	1.90658	-1.03		-1.03	1.03
UBE2V2	0.0128	1.89279	1.03	1.03		1.03
VPS53	0.0285	1.54516	1.03	1.03		1.03
WBP1	0.0215	1.66756	-1.03		-1.03	1.03
ZNF644	0.0037	2.4318	1.03	1.03		1.03
44627	0.0201	1.6968	1.02	1.02		1.02
ADAMTS19	0.0307	1.51286	1.02	1.02		1.02
ADIPOR1	0.00507	2.29499	1.02	1.02		1.02
AFTPH	0.0125	1.90309	1.02	1.02		1.02
AK4|LOC100507855	0.00345	2.46218	-1.02		-1.02	1.02
ANAPC4	0.0406	1.39147	-1.02		-1.02	1.02
APP	0.0493	1.30715	1.02	1.02		1.02
ARAP2	0.00507	2.29499	1.02	1.02		1.02
ARL3	0.0488	1.31158	-1.02		-1.02	1.02
ATG16L1	0.0158	1.80134	-1.02		-1.02	1.02
ATPAF1	0.00283	2.54821	1.02	1.02		1.02
BMPER	0.00108	2.96658	1.02	1.02		1.02
BRD8	0.000376	3.42481	-1.02		-1.02	1.02
C1orf27	0.0019	2.72125	1.02	1.02		1.02
C3orf23	0.0158	1.80134	-1.02		-1.02	1.02
C6orf170	0.00406	2.39147	1.02	1.02		1.02
CCDC58	0.00433	2.36351	-1.02		-1.02	1.02
CNTNAP2	0.0223	1.6517	1.02	1.02		1.02
CPEB4	0.00224	2.64975	1.02	1.02		1.02
CPSF3	0.0125	1.90309	1.02	1.02		1.02
CXorf22	0.0451	1.34582	-1.02		-1.02	1.02
DNAJC18	0.00021	3.67778	1.02	1.02		1.02
DOCK1	0.00219	2.65956	-1.02		-1.02	1.02
DPH1|OVCA2	0.000101	3.99568	1.02	1.02		1.02
DUSP11	0.000293	3.53313	1.02	1.02		1.02
ECT2L	0.0247	1.6073	-1.02		-1.02	1.02
EIF5A2	0.00552	2.25806	1.02	1.02		1.02
FAM114A1	0.0132	1.87943	-1.02		-1.02	1.02
FXR1	0.0276	1.55909	1.02	1.02		1.02
GGPS1	0.0196	1.70774	1.02	1.02		1.02
GLRB	0.0168	1.77469	1.02	1.02		1.02
GPR89C	0.00394	2.4045	1.02	1.02		1.02
GRIA1	0.00722	2.14146	1.02	1.02		1.02
GRM8	0.0123	1.91009	1.02	1.02		1.02
GSTA3	0.0192	1.7167	-1.02		-1.02	1.02
HMMR	0.016	1.79588	-1.02		-1.02	1.02
IL1RAP	0.0029	2.5376	1.02	1.02		1.02
KDM4C	0.0256	1.59176	-1.02		-1.02	1.02
LARS	0.00718	2.14388	-1.02		-1.02	1.02
LDB3	0.0439	1.35754	1.02	1.02		1.02
LOC100288079	0.0114	1.9431	-1.02		-1.02	1.02
MCM3AP	0.00783	2.10624	-1.02		-1.02	1.02
MRPL3	0.00699	2.15552	1.02	1.02		1.02
MYH2|MYH4	0.0134	1.8729	-1.02		-1.02	1.02
NOX1	0.00423	2.37366	-1.02		-1.02	1.02
NPAT	0.0146	1.83565	1.02	1.02		1.02
NRD1|MIR761	0.000339	3.4698	1.02	1.02		1.02
NRSN1	0.0336	1.47366	1.02	1.02		1.02
PHF7	0.0328	1.48413	-1.02		-1.02	1.02
PLCXD3	0.0039	2.40894	1.02	1.02		1.02
RAPH1	0.0236	1.62709	1.02	1.02		1.02
REEP5	0.016	1.79588	1.02	1.02		1.02
RFXAP	0.0263	1.58004	-1.02		-1.02	1.02
RIF1	0.0143	1.84466	1.02	1.02		1.02
RNF38	0.00196	2.70774	1.02	1.02		1.02
RPAP3	0.027	1.56864	1.02	1.02		1.02
RPL18	0.0296	1.52871	1.02	1.02		1.02
SLC16A7	0.0109	1.96257	1.02	1.02		1.02
SLC22A24	0.0133	1.87615	-1.02		-1.02	1.02
SNORD115-34|SNORD115-20|SNORD115-15|SNORD115-21	0.0293	1.53313	1.02	1.02		1.02
SS18L2	0.0007	3.1549	-1.02		-1.02	1.02
SYTL2	0.00686	2.16368	-1.02		-1.02	1.02
TLK2	0.00154	2.81248	1.02	1.02		1.02
TMEM39A	0.00363	2.44009	-1.02		-1.02	1.02
TMOD2	0.0106	1.97469	1.02	1.02		1.02
TNFRSF11B	0.00364	2.4389	-1.02		-1.02	1.02
TSTD1|F11R	0.028	1.55284	1.02	1.02		1.02
TUBGCP6	0.0127	1.8962	-1.02		-1.02	1.02
TXNDC12	0.00854	2.06854	1.02	1.02		1.02
UBE2W	0.0185	1.73283	1.02	1.02		1.02
USP48	0.0259	1.5867	-1.02		-1.02	1.02
WDR7	0.0183	1.73755	1.02	1.02		1.02
ZNF740	0.00398	2.40012	1.02	1.02		1.02
AAK1	0.0421	1.37572	1.01	1.01		1.01
AKAP13	0.0351	1.45469	1.01	1.01		1.01
ALG13	0.00229	2.64016	-1.01		-1.01	1.01
AMPD1	0.00706	2.1512	1.01	1.01		1.01
ANKRD26	0.0135	1.86967	1.01	1.01		1.01
ANKRD30B	0.0243	1.61439	-1.01		-1.01	1.01
ANO2	0.0143	1.84466	-1.01		-1.01	1.01
ARL6IP5	0.00877	2.057	1.01	1.01		1.01
ATG12	0.0285	1.54516	-1.01		-1.01	1.01
ATP5G3	0.00509	2.29328	1.01	1.01		1.01
BTBD1	0.00277	2.55752	1.01	1.01		1.01
C11orf96	0.0387	1.41229	1.01	1.01		1.01
C14orf45	0.0162	1.79048	-1.01		-1.01	1.01
C2orf73	0.00445	2.35164	1.01	1.01		1.01
CCDC138	0.0335	1.47496	1.01	1.01		1.01
CHN1	0.0397	1.40121	1.01	1.01		1.01
CNTN5	0.0106	1.97469	1.01	1.01		1.01
CNTN6	0.0201	1.6968	1.01	1.01		1.01
COPS8	0.00688	2.16241	1.01	1.01		1.01
CUL4B	0.00269	2.57025	1.01	1.01		1.01
DNAH9	0.0329	1.4828	1.01	1.01		1.01
EEF1DP3	0.0245	1.61083	-1.01		-1.01	1.01
EIF3C|EIF3CL	0.00235	2.62893	1.01	1.01		1.01
EIF3CL|EIF3C	0.00235	2.62893	1.01	1.01		1.01
ERCC5|BIVM-ERCC5	0.0298	1.52578	-1.01		-1.01	1.01
FSTL4	0.0344	1.46344	1.01	1.01		1.01
GORASP2	0.0118	1.92812	1.01	1.01		1.01
HSD17B13	0.00902	2.04479	1.01	1.01		1.01
HSPA12A	0.0162	1.79048	1.01	1.01		1.01
HTN3	0.0446	1.35067	-1.01		-1.01	1.01
ITGA2	0.00457	2.34008	1.01	1.01		1.01
KIAA1468	0.0185	1.73283	1.01	1.01		1.01
KITLG	0.0372	1.42946	1.01	1.01		1.01
LANCL1	0.00314	2.50307	1.01	1.01		1.01
LINC00470	0.00287	2.54212	-1.01		-1.01	1.01
LOC100509968	0.00451	2.34582	1.01	1.01		1.01
MAP3K7	0.031	1.50864	1.01	1.01		1.01
MAT2A	0.044	1.35655	1.01	1.01		1.01
MFSD1	0.00426	2.37059	1.01	1.01		1.01
MTX2	0.0012	2.92082	1.01	1.01		1.01
NAP1L2	0.00169	2.77211	1.01	1.01		1.01
NCF1	0.037	1.4318	-1.01		-1.01	1.01
NCF1B	0.037	1.4318	-1.01		-1.01	1.01
NCF1C	0.037	1.4318	-1.01		-1.01	1.01
NPL	0.0046	2.33724	-1.01		-1.01	1.01
OMG	0.0345	1.46218	1.01	1.01		1.01
OSBPL3	0.000647	3.1891	1.01	1.01		1.01
P4HTM	0.019	1.72125	1.01	1.01		1.01
PGAP1	0.00314	2.50307	1.01	1.01		1.01
PIN1	0.0211	1.67572	1.01	1.01		1.01
PLEKHA5	0.000526	3.27901	1.01	1.01		1.01
POC1B|POC1B-GALNT4|GALNT4	0.00116	2.93554	-1.01		-1.01	1.01
POLA1	0.00876	2.0575	1.01	1.01		1.01
PRDM10	0.0252	1.5986	1.01	1.01		1.01
PREP	0.0349	1.45717	1.01	1.01		1.01
PRKACB	0.0171	1.767	1.01	1.01		1.01
PRY2|LOC100509646|PRY	0.00128	2.89279	1.01	1.01		1.01
RAB11A	0.0306	1.51428	1.01	1.01		1.01
RASGRP3	0.0131	1.88273	-1.01		-1.01	1.01
RPP30	3.81e-05	4.41908	1.01	1.01		1.01
RTCA	0.00602	2.2204	1.01	1.01		1.01
SLC35F1	0.0196	1.70774	1.01	1.01		1.01
SLMAP|LOC100287789	0.017	1.76955	-1.01		-1.01	1.01
SOD1	0.00471	2.32698	1.01	1.01		1.01
SRRM1	0.00261	2.58336	1.01	1.01		1.01
TEX35	0.0139	1.85699	-1.01		-1.01	1.01
TNS3	0.00989	2.0048	-1.01		-1.01	1.01
TTC39B	0.0314	1.50307	-1.01		-1.01	1.01
TTN-AS1	0.000993	3.00305	-1.01		-1.01	1.01
WDR92	0.00226	2.64589	1.01	1.01		1.01
ZFP64	0.0027	2.56864	-1.01		-1.01	1.01
ZUFSP	0.0298	1.52578	1.01	1.01		1.01
GUCY2EP	2.18e-05	4.66154	-1		-1	1
DDR2	0.000204	3.69037	-1		-1	1
DLD	0.000317	3.49894	1	1		1
MYH4|MYH2	0.000563	3.24949	-1		-1	1
LHX8	0.000841	3.0752	1	1		1
ERI1	0.000895	3.04818	-1		-1	1
GTF2H2|GTF2H2C|GTF2H2B	0.00145	2.83863	-1		-1	1
URI1	0.00215	2.66756	-1		-1	1
FBLN7	0.00265	2.57675	1	1		1
RETNLB	0.00342	2.46597	1	1		1
BTBD10	0.00345	2.46218	1	1		1
SEC31A	0.00644	2.19111	1	1		1
PSME4	0.00734	2.1343	1	1		1
IL1RAPL1	0.00902	2.04479	1	1		1
GRIA4	0.01	2	1	1		1
OLFM1	0.0101	1.99568	1	1		1
NTM	0.0103	1.98716	1	1		1
DSCAML1	0.0119	1.92445	-1		-1	1
TEKT4P2|LOC100233156|MAFIP	0.0126	1.89963	-1		-1	1
GGNBP2	0.0131	1.88273	1	1		1
COPS3	0.0134	1.8729	1	1		1
ARF4	0.0135	1.86967	1	1		1
TIPIN	0.0138	1.86012	1	1		1
PPP2R3A	0.0139	1.85699	-1		-1	1
DLAT	0.0141	1.85078	1	1		1
RBM34	0.0142	1.84771	1	1		1
SQLE	0.0151	1.82102	1	1		1
ST6GAL1	0.0161	1.79317	1	1		1
OSCP1	0.0171	1.767	1	1		1
SRGAP2	0.0178	1.74958	-1		-1	1
ECT2	0.0189	1.72354	1	1		1
MAP2K5	0.0195	1.70997	1	1		1
ITGA4	0.0207	1.68403	-1		-1	1
SLC25A40	0.021	1.67778	1	1		1
CDK11B	0.0212	1.67366	-1		-1	1
GABRG1	0.0248	1.60555	-1		-1	1
PSMA5	0.0263	1.58004	1	1		1
UBXN2A	0.0266	1.57512	1	1		1
USP12	0.029	1.5376	1	1		1
LOC728554|THOC3	0.0306	1.51428	1	1		1
THOC3	0.0306	1.51428	1	1		1
EMCN	0.0308	1.51145	-1		-1	1
GDI1	0.0313	1.50446	1	1		1
INTS12	0.0352	1.45346	1	1		1
NUP107	0.0378	1.42251	1	1		1
MAK16	0.04	1.39794	-1		-1	1
LOC100509445	0.0444	1.35262	-1		-1	1
ZNF385D	0.00359	2.44491	0.999			0.999
TTC1	0.00995	2.00218	0.999			0.999
GBP6	0.0108	1.96658	-0.999			0.999
ANKRD36C	0.0441	1.35556	0.999			0.999
GAK	0.00243	2.61439	0.998			0.998
LAP3	0.00433	2.36351	-0.998			0.998
TMEM150C	0.0178	1.74958	0.998			0.998
PTDSS1	0.0234	1.63078	0.998			0.998
CRISPLD1	0.0374	1.42713	0.998			0.998
LYRM1	0.00198	2.70333	0.997			0.997
SOAT1	0.00225	2.64782	-0.997			0.997
C2orf56	0.00474	2.32422	0.997			0.997
LOC145837	0.0147	1.83268	0.997			0.997
NEK9	0.0167	1.77728	-0.997			0.997
CDK7	0.0199	1.70115	0.997			0.997
FANCL	0.0294	1.53165	0.997			0.997
PSMB2	0.00332	2.47886	0.996			0.996
SEPT11	0.00513	2.28988	-0.996			0.996
LIPF	0.00585	2.23284	0.996			0.996
VDAC3	0.0121	1.91721	0.996			0.996
FUBP1	0.0134	1.8729	0.996			0.996
CNTN4	0.0201	1.6968	0.996			0.996
LOC100130000	0.0237	1.62525	-0.996			0.996
TPTE2P6	0.0254	1.59517	-0.996			0.996
LOC152225	0.0277	1.55752	-0.996			0.996
PCSK2	0.0302	1.51999	0.996			0.996
TMEM63B	0.000545	3.2636	0.995			0.995
CBFA2T2	0.000593	3.22695	-0.995			0.995
PRKAG1	0.00201	2.6968	0.995			0.995
CXorf21	0.00203	2.6925	0.995			0.995
PXT1	0.00784	2.10568	-0.995			0.995
UBAP2|SNORD121B	0.0129	1.88941	-0.995			0.995
PTER	0.0158	1.80134	0.995			0.995
GLMN	0.0183	1.73755	-0.995			0.995
SPATA5	0.0242	1.61618	-0.995			0.995
ZER1	0.0408	1.38934	0.995			0.995
STMN4	0.0445	1.35164	0.995			0.995
ALDOB	0.000547	3.26201	0.994			0.994
ZNF542	0.00859	2.06601	0.994			0.994
NDUFAF5	0.0387	1.41229	0.994			0.994
MAP2K7	0.0018	2.74473	-0.993			0.993
ATP5A1	0.00978	2.00966	0.993			0.993
MS4A7	0.0187	1.72816	0.993			0.993
FIG4	0.0228	1.64207	0.993			0.993
SHCBP1	0.031	1.50864	-0.993			0.993
UFL1-AS1	0.0331	1.48017	0.993			0.993
NPSR1-AS1	0.0427	1.36957	-0.993			0.993
P4HA1	0.0444	1.35262	-0.993			0.993
PEG3|ZIM2	0.0459	1.33819	0.993			0.993
GAB3	0.000316	3.50031	-0.992			0.992
NUP50	0.00532	2.27409	-0.992			0.992
DOPEY1	0.00535	2.27165	0.992			0.992
TES	0.00641	2.19314	0.992			0.992
HSPA8|SNORD14D|SNORD14C	0.00663	2.17849	0.992			0.992
ARL17A	0.00808	2.09259	-0.992			0.992
ARL17A|ARL17B|LOC100294341	0.00808	2.09259	-0.992			0.992
CSRNP3	0.0133	1.87615	0.992			0.992
BRP44	0.0161	1.79317	0.992			0.992
CASC1	0.0316	1.50031	-0.992			0.992
GTF2IRD1	0.0345	1.46218	-0.992			0.992
GCLC	0.0126	1.89963	0.991			0.991
DOPEY2	0.0186	1.73049	0.991			0.991
NALCN	0.031	1.50864	-0.991			0.991
METTL14	0.000561	3.25104	-0.99			0.99
LOC389906	0.00161	2.79317	0.99			0.99
USP45	0.00325	2.48812	0.99			0.99
EIF4E2|LOC100507948	0.0136	1.86646	-0.99			0.99
ARHGEF9	0.0257	1.59007	0.99			0.99
DHX9	0.0329	1.4828	-0.99			0.99
ENG	0.000635	3.19723	0.989			0.989
HFM1	0.00413	2.38405	-0.989			0.989
ERBB2IP	0.0134	1.8729	-0.989			0.989
BCAT1	0.0138	1.86012	0.989			0.989
ILF2	0.0151	1.82102	0.989			0.989
RC3H1	0.0176	1.75449	0.989			0.989
CNTRL	0.0204	1.69037	0.989			0.989
NCKAP1	0.0228	1.64207	0.989			0.989
USP24	0.0413	1.38405	-0.989			0.989
CCDC111	0.0427	1.36957	-0.989			0.989
CGNL1	0.00182	2.73993	-0.988			0.988
THAP6	0.00371	2.43063	0.988			0.988
PSAT1	0.00438	2.35853	-0.988			0.988
HERC3	0.00561	2.25104	0.988			0.988
TEX10	0.0125	1.90309	0.988			0.988
MARK1	0.0226	1.64589	0.988			0.988
ACPL2	0.0248	1.60555	0.988			0.988
MGC11082	0.0265	1.57675	-0.988			0.988
C9orf11	0.00354	2.451	0.987			0.987
[truncated: 12,930 more rows]
