# Supplementary material for: Identification of key genes and signaling pathways associated with dementia with Lewy bodies and Parkinson's disease dementia using bioinformatics
Source: Front Neurol. 2023 Mar 9;14:1029370. doi: 10.3389/fneur.2023.1029370 (PMC10034123; doi:10.3389/fneur.2023.1029370)
Supplement: Supplementary file 1 [file Data_Sheet_1.ZIP › Table S2.xls]

## Sheet: hub genes in blue modules
hub genes in blue modules
AARS
ACADL
ACSL1
ACSL3
AKAP6
AP5M1
APOO
ARMC1
ATP6AP2
ATP6V0D1
B4GALT5
BABAM1
BAG4
BRAF
CABP7
CACNB1
CADM2
CAMKK2
CAND1
CCT6P1
CCT6P3
CHRM3
CIR1
CREB1
CYCS
DCAF6
DNAJB14
DZIP3
EIF2AK1
EMC3
EMC4
FAM155A
FAM8A1
FAM98B
FBXO3
FBXO31
FEZ2
FMN1|LOC100653168
GAPVD1
GDAP1
GOT2
GRIA4
GRSF1
HECTD1
HSP90AB3P
IDH3A
IMPA1P
ITPR1
KCNJ3
KIAA1279
KIAA1984
KLHDC5
LZTFL1
MAP7
MEST
MIR1307|USMG5
MORF4L2
MRFAP1
MRPS5
MTX2
MYH9
MYO15B
MZT1
NBPF10|LOC100506032|NOTCH2NL
NBPF16|NBPF15|LOC100506032|NBPF12
NBPF16|NBPF24|NBPF11
NDUFA12
NOS1AP
NOTCH2
NOTCH2NL
NR2C2
ODF2L
OIP5-AS1
OSTF1
PAFAH1B2
PAIP2
PIP4K2C
PITPNA
PLEKHM3
PNKP
PPME1
PPP2R5D
R3HDM2
RBBP5
RIMKLA
RNF207
RNLS
RPP30
RSL24D1
RTEL1|TNFRSF6B|RTEL1|TNFRSF6B
SFXN1
SLC25A3
SLC35F1
SLC37A2
SLIT2
SMG7
SUMO1
TACC1
TCEAL7
TIMM23
TIMM23B
TTLL3
UQCC
USP33
USP7
VCPIP1
VDAC3
WISP1
XPR1
XRCC6
YARS
ZEB2|AS1
ZFYVE9
ZNF326
ZNF540|LOC100507433
ZNF740
AMPH
ANO3
ANXA6
APP
ATG13
ATL1
ATP1A1
ATP1A3
ATP1A4
ATP6V0A1
ATP6V1A
ATP6V1B2
ATP6V1D
ATP6V1G2
ATP8A1
BEX5
C18orf25
C1QL3
CACNB4
CACNG3
CAMSAP1
CAMTA1
CAP2
CASD1
CCNDBP1
CDH8
CKMT1A|CKMT1B
CNTN3
CPNE4
CUL1
DCLK1
DCTN1
DHCR24
DLG2
DLG3
DNAJC6
DYM
DYNC1I1
ELAVL4
ELMO1
ENC1
EPHA4
ERLEC1
ETS2
EXD3
FAM190B
FAM81A
FBXW7
FDPS
GABRA1
GABRB2
GABRG2
GDA
GDI1
GNAS
GOLGA8A
GOLGA8F|GOLGA8G
GOLGA8G|GOLGA8F
GPR158
GPR22
GRIA3
GRIN2A
GUCY1B3
HINT1
HMGCR
HSP90AB1
HTR2A
INA
INPP5F
KCNC2
KCNIP4
KCNQ5
KIF3A
LPHN3
LRRC8B
MEAF6
MLLT11
MYH10
MYO5A
NCALD
NDUFV1
NECAP1
NEGR1
NIPAL2
NRN1
NSF|NSFP1|LOC100507699
NTRK2
OAT
OLFM3
OPCML
OXR1
PAK1
PCP4
PDE1A
PDK3
PDP1
PJA2
PRKCE
PRPS2
PSMD8
PTDSS1
PTPRO
RAB3C
REEP1
RGS4
RTN1
RYR2
SAMD12
SCG5
SERPINI1
SLC12A5
SLC17A6
SLC24A2
SLC39A10
SLC4A8
SLC9A6
SLC9B2
SNAP25
SNAP91
SNCA
SNORA81|EIF4A2|SNORA63|SNORD2|SNORA4|MIR1248
STEAP2
STMN2
SV2A
SVOP
SYN1
TESPA1
TOMM34
TRHDE
TSTD1|F11R
TUBA1A
TUBA4A
UBB
USP11
USP16
VCP
VPS35
WBSCR17
WDR7
ZER1
ADAM22
AP2M1
ASNS
ATP6V1F
C16orf45
CACNA2D3
CDK14
CDK5
CDKL5
CHN1
CLSTN1
DTNA
ENTPD4
EPB41L3
EXOC6B
FABP3
FAM160B1
FBXO33
FRMPD4
GABRA4
GFRA2
GLIPR1
GLRB
GNB5
GYG1
HCN1
HMGCLL1
HPRT1
IFIT1
KCNAB2
LNX1
LOC100289026
LSAMP
MAP4
MAP9
MAPRE2
MED21
MYCBP2
NEFM
NETO1
NMNAT2
NOMO1
NOMO3|NOMO2
PAK3
PART1
PCLO
PEG3|ZIM2
POPDC3
PPP1R7
PRKAR2B
PRNP
PRUNE2
PSIP1
PSMA5
RAB27B
RASGRF1
RNF128
RTN4
SEC23A
SLC25A12
SMAP2
SMYD2
STAM
STMN1|MIR3917
SUCLA2
SYNJ1
TRIM2
TSC22D1
YWHAG
YWHAZ
ANKS1B
BCAR1
BMPR2
CCNA1
COX7A2L
DLG1
MOB4|HSPE1|MOB4
MYT1L
NKRF
NUDT21
PFKM
PPM1H
PPP2R5C
PSMD10
RBM6
RDH11
RNF41
RTCA
SMS
STXBP5L
TMEM183B|TMEM183A
TMEM70
UBR3
ADAM23
AFTPH
AP2B1
ARHGEF9
ARL6IP5
ATP1B1
ATP2B1
ATRNL1
BBS7
BRP44
BTBD3
CABP1
CAMK1G
CD47
CFL1
CLTC
CNTN4
CNTNAP2
CTSB
CYFIP2
DACH2
DMXL2
DNM1
DPY19L2
DYNC1H1
EIF4A1|SNORA67
ENO2
EPT1
EXT2
FHL1
GCNT4
GLS
HSP90AA1
HSPA12A
HSPA4L
IFT57
KIF21A
KLHDC10
LMBRD2
LOC115110|LOC100133445
LPPR4
LUZP1
MAP1B
MAP2K4
MAPK6
MBOAT7
MEF2C
MFSD6
MKRN1
MOAP1
NAPB
NCR3LG1
NECAB1
NEFL
ODZ2
OPA1
OXCT1
PCMT1
PI4K2A
PIN1
PLK2
PPP2R1A
PPP2R4
PSMD1
PTPRD
REEP5
RGS7
RPH3A
RPS6KA6
SEMA3A
SH3GL2
SLC12A6
SLC25A4
SLC4A7
SPTSSB
STRBP
SULT4A1
SUPT7L
SV2B
TOMM20
TRAPPC6B
TRIM37
TSPAN13
TUBA1C
TUBA4B
UBE2W
UCHL1
UNC80
UQCRH|UQCRHL
VDAC1
AASDHPPT
ACACA
ACLY
ACSL4
ACTR10
ACTR3
APBA2
ATP2A2
ATP5A1
ATP5B
ATP5F1
ATP5O
ATP6V1B1
ATP6V1E1
B4GALT6
BEND6
BTRC
C11orf57
C9orf72
CACYBP
CAMK2G
CAPRIN1
CCT5
CCT8
CDC27
CDK17
CEND1
CIT|MIR1178
CNRIP1
COPS3
COPS4
COX5A
CRTAC1
DCTN4
DDX24
DHX16
DLGAP1
DLST
DNM3
DYNLT3
EFR3A
ELAVL2
FAM126B
FAM3C
FBXL2
FGF14|FGF14-IT1
FIG4
GABARAPL1
GARS
GFM2
GHITM
GNAO1
GOT1
GPR89A|GPR89B
GPR89C|GPR89B|GPR89A
GRIA1
GTF2A1
HARS
HIVEP2
HK1
HMOX2
HN1
HS6ST2
IMMT
IQCJ|SCHIP1|IQCJ|SCHIP1
ISCA1
KCNH7
KCNMA1
KITLG
KRT222
LGALS8
LOC100506994
MAL2
MAP2
MAPK10
MCU
MDGA2
MDH1
MGAT5
MIR630|ARIH1
MOCS2
MPP1
MRPS15
NARS
NCOA7
NDEL1
NDUFA5
NNT
NSF
NSFP1
NTM
NUAK1
ORC5
OTUB1
PCDH7
PDE1B
PDE4D
PGK1|LOC100653302|LOC100652805
PLCB4
PLD3
POLR3F
PPARGC1A
PPP2CA|MIR3661
PREP
PRKACB
PSMB5
PSMD12
QPCT
RAB6A
RASL12
RGL1
RGPD3
RGPD4
RPAIN
RTN3
SCAMP1
SDAD1
SERINC3
SLC30A3
SLC3A1
SNORD101|SNORD100|SNORA33
SNX10
SORT1
SREBF2
SRPK2
SSR1
STRBP|MIR600|MIR600HG
SUSD4
SYP
SYT1
TBC1D9
TMEM35
TMOD2
TMX4
TSPAN5
TSPYL4
UBE2N
USP12
WIPF3
ZBTB38
ZNF365
ACTR1A
ACVR1C
ALMS1P
AMN1
ANK3
AP1G1
ARF1|MIR3620
ARHGAP44
ASIC2
ASTN1
ATP2A3
ATP5L
ATP6V0B
BEX1
BEX4
BTBD10
BTBD11
C11orf41
C2orf27A
C2orf80
C5orf22
CALM3|CALM2|CALM1
CCNI
CDKL1
CEP41
CERS6
CHIC1
CHL1
CHM
CISD1
CKMT1B|CKMT1A
CLVS1
COL4A3BP
COPA
CREG2
D4S234E
DLGAP2
DMTF1
DPP6
DUSP3
EHD3
EIF3L
EIF5
EIF5A2
EPS15
EXOC3L2
FAM19A1
FAM49A
FAM98A
FAT3
FBXO10|TOMM5
FEZ1
FGF12
FLRT3
FSTL5
FTO
GABBR2
GGNBP2
HCCS
HECW2
HSPA8|SNORD14D|SNORD14C
IARS
IL1RAPL1
IMPAD1
IPO7
ISCU
ITSN1
KCNAB1
KCNQ3
KCNS2
KLHDC3
KLHL7
KRT26
LANCL1
LCMT1
LRFN5
MAGI1|MAGI1-IT1
MAP3K13
MAP7D2
MAPRE3
MAST1
MAST3
MAST4
MOSPD1
MYO9A
NAP1L2
NAPG
NBPF8|NBPF9
NDUFA9
NDUFAF1
NLRX1
NOA1
NOLC1
NOMO2
NRCAM
NRD1|MIR761
OGT
OR11L1
OSBP
OSBPL1A
PDCD6IP
PIK3R1
PLCL2|MIR3714
PLXNA4
PNMA1
POLR2B
PPP1R12A
PPP2CA|MIR3661|CDKL3
PPP2R2B
PRMT8
PRRT2
PSMB7
PSPC1|PSPC1-OT1
PTTG1
PUM1
RABAC1
RABGEF1|KCTD7
RAD52|LOC100130219
RCAN2
REPS2
RGPD5|RGPD6|RGPD3
RGPD6|RGPD5|RGPD8|RGPD3|RGPD4
RGPD8|RGPD5
RHBDD2
RSRC1
SC5DL
SCAI
SCARNA8
SCYL2
SENP3
SERINC1
SFPQ
SGTB
SLC26A1
SLC4A10
SOD1
SPIN1
SRPK1
SSX2IP
STXBP5
SYT11
TAF9
TCEAL6
TIMM50
TLN2
TPBG
TTI1
TUSC2
UBXN2B
UQCRC2
UROD
USP6
VKORC1L1
WRAP53
ZFAND2A
ADRBK2
AKAP11
ANKRD34A
ANKRD46
AP3M2
APBB3
ARFGEF2
ARFIP2
ARPC1A
ATP5C1
BCAS2
BLOC1S2
BMPER
C3orf14
C4orf27
CAMTA2
CCDC126
CDH10
CLPB
CNPY2
CRYM
CWC15
DCTN3
DHPS
DLAT
DNAJC7
DSTN
EIF4G3
EXTL2
GLCE
GPX3
HERC3
IDH3B
INPP5A
KIAA0319L
KIFAP3
LANCL2
LOC100506674
LRRC49
MAGEE1
MAP4K3
MAPK8
MDH2
NAP1L3
NAP1L5
NAPEPLD
NOD2
OLA1
OLFM1
PCM1
PCYOX1
PDHA1
PJA1
POLR2K
PPP1R9A
PSMD14
PTPRM
RANBP2
RAPGEF2
RASAL2
RGPD1.RGPD2
RNF157
RSPH3
SCOC
SLC2A13
SNORA39|SNORA60|SNHG11
SPOCK1
STK39
STRAP|LOC100653179|LOC100653013
SVIP
TBPL1
THRAP3
TNRC6C|TNRC6A
TPI1
TPRG1L
TRAF3IP1
TTC3|TTC3P1
UBE2V2
WDR74|RNU2-2|RNU2-1
XRCC5

## Sheet: hub genes in yellow modules
hub genes in yellow modules
MACC1
DDX39A
BCL2L14
